# Supplementary material for: Novel JAG1 variants leading to Alagille syndrome in two Chinese cases
Source: Sci Rep. 2024 Jan 20;14:1812. doi: 10.1038/s41598-024-52357-0 (PMC10799942; doi:10.1038/s41598-024-52357-0)
Supplement: Supplementary file 1 — Supplementary Table 1. [file 41598_2024_52357_MOESM1_ESM.xlsx]

## Sheet: Sheet1
Supplemental table 1. JAG1 (NM_000214) Variants and Clinical Features in Patients with ALGS
No	Country of origin	Mutation Origin	Gender	Genotype	AA change	Mutation type	Location	Domain	report age (year)	Age of onset (year)	Dead age (year)	Age at diagnosis (year)	Liver	Cholestasis	Cirrhosis	Jaundice	Liver failure	Hypercholesterolemia	Hypertriglyceridemia	ALT	AST	ALP	GGT	Face	Posterior embryotoxon	eye	Cardiovascular	Kidneys	Skeletal	other symptoms (onset years)	treatment	Reference	PMID
1	American	/	/	c.-100C>T	c.-100C>T	UTR	Exon1	others	/	/	/	/	/	/	/	/	/	/	/	/	/	/	/	+	/	/	+	+	BV	liver disease	/	[105]	33077891
2	/	/	/	c.-100C>T	c.-100C>T	UTR	Exon1	others	15	/	/	/	+	+	+	/	/	/	/	/	/	/	/	+	/	/	+	-	+	/	/	[62]	28776642
3	Polish	/	/	c.11dup	Arg5Thrfs*68	Frameshift	Exon1	whole	/	/	/	/	/	/	/	/	/	/	/	/	/	/	/	/	/	/	/	/	/	ALGS	/	[87]	31343788
4	/	de novo	/	c.30_36delCGGGCGCinsACTCGGGA	Gly11Leufs*62	Frameshift	Exon1	whole	/	/	/	/	+	/	/	/	/	/	/	/	/	/	/	+	/	+	+	+	+	/	hepatic transplantation	[8]	11139247
5	Chinese	/	/	c.33del	Arg12Alafs*3	Frameshift	Exon1	whole	/	/	/	/	+	+	/	/	/	/	/	/	/	/	/	/	/	/	/	/	/	/	/	[89]	31450232
6	Chinese	/	M	c.35_45del	Arg12Profs*57	Frameshift	Exon1	whole	/	/	/	/	/	/	/	/	/	/	/	/	/	/	/	/	/	/	/	/	/	ALGS	/	[113]	33763395
7	/	/	/	c.40del	Leu14*	Nonsense	Exon1	whole	/	/	/	/	+	/	/	/	/	/	/	/	/	/	/	+	/	-	-	+	-	/	/	[8]	11139247
8	/	/	/	c.41del	Leu14Glnfs*32	Frameshift	Exon1	whole	/	/	/	/	+	/	/	/	/	/	/	/	/	/	/	+	/	+	+	/	+	/	/	[4]	10220506
9	/	/	/	c.50T>C	Leu17Pro	Missense	Exon1	SP	/	/	/	/	/	/	/	/	/	/	/	/	/	/	/	/	/	/	/	/	/	ALGS	/	[87]	31343788
10	/	/	/	c.53_73del	Leu18_Leu24del	Frameshift	Exon1	SP	/	/	/	/	/	/	/	/	/	/	/	/	/	/	/	/	/	/	/	/	/	ALGS	/	[87]	31343788
11	Chinese (Taiwan)	/	/	c.53_73del	Leu18_Leu24del	Frameshift	Exon1	SP	/	/	/	/	/	/	/	/	/	/	/	/	/	/	/	/	/	/	/	/	/	ALGS	/	[75]	30366773
12	Japanese	inherited	F	c.59T>G	Leu20Arg	Missense	Exon1	SP	0.833	0	/	/	+	+	/	+	/	-	/	+	+	/	+	+	/	-	VSD,PS	RC(left)	BV	severe fetal growth restriction	/	[46]	26463753
13	Japanese	inherited	F	c.59T>G	Leu20Arg	Missense	Exon1	SP	0.833	0	/	/	+	+	/	+	/	+	/	+	+	/	+	+	/	-	PS	-	-	severe fetal growth restriction	/	[46]	26463753
14	Japanese	/	F	c.59T>G	Leu20Arg	Missense	Exon1	SP	/	/	/	/	/	/	/	/	/	/	/	/	/	/	/	+	/	/	/	/	/	/	/	[46]	26463753
15	Vietnamese	/	/	c.64T>C	Cys22Arg	Missense	Exon1	SP	/	/	/	/	+	/	/	/	/	/	/	/	/	/	/	-	/	/	PS	+	BV	/	/	[30]	22488849
16	Chinese	/	M	c.65del	Cys22Lysfs*24	Frameshift	Exon1	whole	/	/	/	/	+	+	/	/	/	/	/	/	/	/	/	-	/	/	murmur	/	+	/	/	[44]	26076142
17	/	/	/	c.73C>T	Arg25*	Nonsense	Exon1	whole	/	/	/	/	+	/	/	/	/	/	/	/	/	/	/	+	/	-	+	/	+	/	/	[4]	10220506
18	Australian	de novo	/	c.73_81+3del	unkonwn	Splicing	Intron1	unkonwn	/	/	/	/	+	/	/	/	/	/	/	/	/	/	/	+	-	-	+	Enlarged kidney	BV	/	/	[7]	11058898
19	Mexican	/	/	c.82-6C>A	IVS1-6C>A	Splicing	Intron1	unkonwn	/	/	/	/	+	/	/	/	/	/	/	/	/	/	/	-	/	-	+	+	+	/	/	[40]	25606387
20	/	de novo	/	c.82-7_96del22	unkonwn	Splicing	Intron1	unkonwn	/	/	/	/	+	/	/	/	/	/	/	/	/	/	/	+	/	-	+	-	+	/	/	[8]	11139247
21	Chinese	/	/	c.97G>C	Gly33Arg	Missense	Exon2	SP	/	/	/	/	/	/	/	/	/	/	/	/	/	/	/	/	/	/	/	/	/	ALGS	/	[87]	31343788
22	Chinese	/	/	c.100_103del	Gln34Serfs*11	Frameshift	Exon2	DSL-EGF-CR-TM	/	/	/	/	/	/	/	/	/	/	/	/	/	/	/	/	/	/	/	/	/	ALGS	/	[87]	31343788
23	/	/	/	c.104T>C	Phe35Ser	Missense	Exon2	others	/	/	/	/	/	/	/	/	/	/	/	/	/	/	/	/	/	/	/	/	/	ALGS	/	[87]	31343788
24	/	/	/	c.133G>T	Val45Leu	Missense	Exon2	others	/	/	/	/	/	/	/	/	/	/	/	/	/	/	/	/	/	/	/	/	/	congenital hypothyroidism	/	[124]	34374102
25	Chinese	/	/	c.133G>T	Val45Leu	Missense	Exon2	others	/	/	/	/	/	/	/	/	/	/	/	/	/	/	/	/	/	/	/	/	/	Biliary atresia extrahepatic	/	[84]	31180159
26	Vietnamese	/	F	c.133G>T	Val45Leu	Missense	Exon2	others	2	/	/	/	+	/	/	+	/	/	/	/	/	/	/	/	/	/	/	/	/	Biliary atresia, portal hypertension, ascites	hepatic portoenterostomy	[71]	29707407
27	/	/	/	c.133G>T	Val45Leu	Missense	Exon2	others	/	/	/	/	+	+	/	/	/	/	/	/	/	/	/	-	/	/	ASD	-	BV	/	/	[73]	30074189
28	/	/	F	c.133G>T	Val45Leu	Missense	Exon2	others	2.333	0	/	2.333	+	+	/	+	/	+	+	+	+	+	+	+	/	/	murmur(0),ASD,VSD	/	scaphocephaly	intense pruritus, hepatomegaly, bile duct paucity	/	[23]	20706826
29	Chinese	inherited	F	c.133G>T	Val45Leu	Missense	Exon2	others	3.4	0.0166667	/	0.358333	+	/	/	/	/	/	/	/	/	/	/	+	-	-	-	-	-	/	/	[125]	34399559
30	/	de novo	M	c.138C>A	Asn46Lys	Missense	Exon2	others	/	0 Prenatal	/	/	/	/	/	/	/	/	/	/	/	/	/	/	/	/	/	RH(left),RD(right)	/	fetal hydrops	Termination	[100]	32436246
31	/	/	/	c.141_142del	Glu48Alafs*24	Frameshift	Exon2	DSL-EGF-CR-TM	/	/	/	/	/	/	/	/	/	/	/	/	/	/	/	/	/	/	/	/	/	ALGS	/	[87]	31343788
32	Italian	inherited	/	c.142G>T	Glu48*	Nonsense	Exon2	DSL-EGF-CR-TM	/	/	/	/	+	/	/	/	/	/	/	/	/	/	/	+	/	+	+	-	-	/	/	[35]	24748328
33	Polish	/	/	c.142G>T	Glu48*	Nonsense	Exon2	DSL-EGF-CR-TM	/	/	/	/	+	/	/	/	/	/	/	/	/	/	/	+	/	+	+	-	+	/	/	[8]	11139247
34	Chinese	/	/	c.146del	Leu49Argfs*112	Frameshift	Exon2	DSL-EGF-CR-TM	/	/	/	/	+	/	/	/	/	/	/	/	/	/	/	+	/	+	+	/	+	/	/	[4]	10220506
35	Polish	/	M	c.148C>T	Gln50*	Nonsense	Exon2	DSL-EGF-CR-TM	39	/	/	/	/	/	/	/	/	/	/	/	/	/	/	/	/	/	/	RC	/	/	/	[77]	30586318
36	Mexican	/	/	c.162C>A	Cys54*	Nonsense	Exon2	DSL-EGF-CR-TM	/	/	/	/	/	/	/	/	/	/	/	/	/	/	/	/	/	/	/	/	/	Multiple congenital anomalies	/	[48]	26633542
37	/	de novo	M	c.162del	Cys55Alafs*106	Frameshift	Exon2	DSL-EGF-CR-TM	/	7	/	/	/	/	/	/	/	/	/	/	/	/	/	/	/	/	/	/	/	Epstein–Barr virus hepatitis	/	[97]	32289814
38	/	/	/	c.172_178del	Ala58Thrfs*101	Frameshift	Exon2	DSL-EGF-CR-TM	/	/	/	/	+	/	/	/	/	/	/	/	/	/	/	+	/	+	+	/	-	/	/	[13]	15712272
39	Polish	/	/	c.172_178del	Ala58Thrfs*101	Frameshift	Exon2	DSL-EGF-CR-TM	/	/	/	/	+	/	/	/	/	/	/	/	/	/	/	+	/	+	+	-	-	/	/	[35]	24748328
40	/	/	/	c.185G>A	Gly62Glu	Missense	Exon2	others	/	/	/	/	/	/	/	/	/	/	/	/	/	/	/	/	/	/	TOF	/	/	/	/	[122]	34328347
41	/	/	/	c.187_188del	Asp63Profs*9	Frameshift	Exon2	DSL-EGF-CR-TM	/	/	/	/	/	/	/	/	/	/	/	/	/	/	/	/	/	/	/	/	/	ALGS	/	[87]	31343788
42	/	de novo	M	c.205G>A	Asp69Asn	Missense	Exon2	others	/	0 prenatal	/	/	/	/	/	/	/	/	/	/	/	/	/	/	/	/	/	PKD	/	/	Termination	[100]	32436246
43	Chinese	/	/	c.221A>G	Tyr74Cys	Missense	Exon2	others	/	/	/	/	/	/	/	/	/	/	/	/	/	/	/	/	/	/	/	/	/	ALGS	/	[87]	31343788
44	/	/	M	c.225C>G	Phe75Leu	Missense	Exon2	others	/	/	/	/	/	/	/	/	+	/	/	/	/	/	/	-	/	+	-	/	+	/	/	[61]	28695677
45	Chinese	/	/	c.232T>A	Cys78Ser	Missense	Exon2	others	/	/	/	/	/	/	/	/	/	/	/	/	/	/	/	/	/	/	/	/	/	ALGS	/	[87]	31343788
46	/	de novo	/	c.232T>G	Cys78Gly	Missense	Exon2	others	/	/	/	/	+	/	/	/	/	/	/	/	/	/	/	/	+	-	-	-	-	/	/	[30]	22488849
47	Chinese	/	/	c.232_233dup	Leu79Alafs*83	Frameshift	Exon2	DSL-EGF-CR-TM	/	/	/	/	+	+	/	/	/	/	/	/	/	/	/	/	/	/	/	/	/	/	/	[89]	31450232
48	Chinese	/	/	c.235C>T	Leu79Phe	Missense	Exon2	others	/	/	/	/	/	/	/	/	/	/	/	/	/	/	/	/	/	/	/	/	/	malformation syndromes	/	[20]	20437613
49	Chinese	inherited	/	c.236T>A	Leu79His	Missense	Exon2	others	/	/	/	/	+	/	/	/	/	/	/	/	/	/	/	+	/	+	+	/	+	/	/	[4]	10220506
50	/	/	/	c.237dup	Lys80Glnfs*64	Frameshift	Exon2	DSL-EGF-CR-TM	/	/	/	/	/	/	/	/	/	/	/	/	/	/	/	/	/	/	/	/	/	ALGS	/	[87]	31343788
51	/	de novo	F	c.238A>G	Lys80Glu	Missense	Exon2	others	/	/	/	/	+	+	/	/	/	/	/	/	/	/	/	+	/	/	murmur	-	+	/	/	[44]	26076142
52	Chinese	de novo	F	c.238A>T	Lys80*	Nonsense	Exon2	DSL-EGF-CR-TM	/	/	/	/	+	+	/	/	/	/	/	/	/	/	/	/	/	/	/	/	/	ALGS	/	[50]	26858187
53	Italian	inherited	/	c.246T>G	Tyr82*	Nonsense	Exon2	DSL-EGF-CR-TM	/	/	/	/	+	/	/	/	/	/	/	/	/	/	/	+	/	+	+	-	+	/	/	[35]	24748328
54	/	/	M	c.270del	Cys92Alafs*69	Frameshift	Exon2	DSL-EGF-CR-TM	/	/	/	/	+	+	/	/	/	/	/	/	/	/	/	/	/	/	/	/	/	/	/	[113]	33763395
55	Chinese	/	F	c.270del	Cys92Alafs*69	Frameshift	Exon2	DSL-EGF-CR-TM	0.417	0.083	/	0.417	+	+	/	0.083	/	/	/	/	/	/	/	+	-	-	PS	/	BV	intermittent vomiting (0.041), bile duct paucity	/	[39]	25596152
56	Indian	/	/	c.270dup	Pro91Alafs*53	Frameshift	Exon2	DSL-EGF-CR-TM	/	/	/	/	+	/	/	/	/	/	/	/	/	/	/	+	/	+	-	-	+	diabetes	/	[8]	11139247
57	/	/	/	c.270dup	Pro91Alafs*53	Frameshift	Exon2	DSL-EGF-CR-TM	/	/	/	/	+	/	/	/	/	/	/	/	/	/	/	+	/	+	+	/	-	/	/	[2]	9585603
58	/	/	/	c.271C>A	Pro91Thr	Missense	Exon2	others	/	/	/	/	/	/	/	/	/	/	/	/	/	/	/	/	/	late-onset high myopia	/	/	/	/	/	[67]	29453956
59	/	/	/	c.283G>C	Gly95Arg	Missense	Exon2	others	/	/	/	/	/	/	/	/	/	/	/	/	/	/	/	/	/	/	/	/	/	ALGS	/	[87]	31343788
60	Chinese	/	/	c.311del	Gly104Alafs*57	Frameshift	Exon2	DSL-EGF-CR-TM	/	/	/	/	+	+	/	/	/	/	/	/	/	/	/	/	/	/	/	/	/	/	/	[89]	31450232
61	/	/	/	c.311dup	Asn105Glnfs*39	Frameshift	Exon2	DSL-EGF-CR-TM	0.125	/	/	0.125	+	+	-	/	/	/	/	/	/	/	/	/	/	/	PS	-	-	/	/	[62]	28776642
62	Czechic	de novo	M	c.327_330del	Lys110Profs*50	Frameshift	Exon2	DSL-EGF-CR-TM	/	/	/	/	+	+	/	/	/	/	/	/	/	/	/	+	-	-	+	/	-	biliary atresia	/	[47]	26618708
63	Vietnamese	de novo	/	c.337dup	Arg113Profs*31	Frameshift	Exon2	DSL-EGF-CR-TM	/	/	/	/	+	/	/	/	/	/	/	/	/	/	/	-	/	/	+	/	BV	/	/	[30]	22488849
64	Canadian	/	/	c.376T>C	Phe126Leu	Missense	Exon2	others	/	/	/	/	/	/	/	/	/	/	/	/	/	/	/	/	/	/	TOF	/	/	/	/	[122]	34328347
65	/	inherited	/	c.379G>A	Ala127Thr	Missense	Exon2	others	/	/	/	/	+	/	/	/	/	/	/	/	/	/	/	+	/	-	+	/	+	/	/	[4]	10220506
66	European	/	/	c.382T>G	Trp128Gly	Missense	Exon2	others	/	/	/	/	/	/	/	/	/	/	/	/	/	/	/	/	/	/	/	/	/	/	/	[135]	35869530
67	Polish	de novo	/	c.383G>A	Trp128*	Nonsense	Exon2	DSL-EGF-CR-TM	/	/	/	/	+	/	/	/	/	/	/	/	/	/	/	+	/	-	+	-	-	/	/	[35]	24748328
68	Polish	de novo	/	c.383G>A	Trp128*	Nonsense	Exon2	DSL-EGF-CR-TM	/	/	/	/	/	/	/	/	/	/	/	/	/	/	/	/	/	/	/	/	/	/	/	[13]	15712272
69	Chinese	/	/	c.384G>A	Trp128*	Nonsense	Exon2	DSL-EGF-CR-TM	/	/	/	/	+	+	/	/	/	/	/	/	/	/	/	/	/	/	/	/	/	/	/	[89]	31450232
70	/	inherited	/	c.386C>G	Pro129Arg	Missense	Exon2	DSL-EGF-CR-TM	/	/	/	/	+	/	/	/	/	/	/	/	/	/	/	+	/	+	+	/	+	/	/	[4]	10220506
71	/	/	/	c.387+2T>C	IVS2+2T>C	Splicing	Intron2	unkonwn	/	/	/	/	/	/	/	/	/	/	/	/	/	/	/	/	/	/	/	/	/	ALGS	/	[37]	25525159
72	/	/	/	c.388-17_391del	unkonwn	Splicing	Intron2	unkonwn	/	/	/	/	/	/	/	/	/	/	/	/	/	/	/	/	/	/	/	/	/	ALGS	/	[87]	31343788
73	Polish	de novo	/	c.388-1G>C	IVS2-1G>C	Splicing	Intron2	unkonwn	/	/	/	/	+	/	/	/	/	/	/	/	/	/	/	+	/	+	+	-	-	/	/	[35]	24748328
74	Polish	de novo	/	c.388-1G>C	IVS2-1G>C	Splicing	Intron2	unkonwn	/	/	/	/	+	/	/	/	/	/	/	/	/	/	/	+	/	-	+	/	-	/	/	[13]	15712272
75	/	De novo	/	c.388-5T>A	IVS2-5T>A	Splicing	Intron2	unkonwn	/	/	/	/	+	/	/	/	/	/	/	/	/	/	/	+	/	+	+	/	+	intracranial bleeding	/	[4]	10220506
76	Korean	/	/	c.390del	Arg130Serfs*31	Frameshift	Exon3	DSL-EGF-CR-TM	/	/	/	/	+	+	/	/	/	/	/	/	/	/	/	+	/	-	PS	RC	-	bile duct paucity	/	[42]	25676721
77	American	/	/	c.401T>C	Leu134Ser	Missense	Exon3	others	/	/	/	/	/	/	/	/	/	/	/	/	/	/	/	/	/	/	+	+	-	liver disease	/	[105]	33077891
78	/	/	/	c.401T>C	Leu134Ser	Missense	Exon3	others	/	/	/	/	/	/	/	/	/	/	/	/	/	/	/	/	/	/	/	/	/	ALGS	/	[87]	31343788
79	Czechic	Inherited	M	c.402G>T	Leu134Phe	Missense	Exon3	others	/	/	/	/	+	+	/	/	/	/	/	/	/	/	/	+	/	microphtalmy	+	/	-	/	/	[47]	26618708
80	Caucasian	/	F	c.407T>G	Val136Gly	Missense	Exon3	others	20	0	/	/	+	+	/	/	/	/	/	/	/	/	/	+	+	-	PS,AS	+	BV	nephroblastoma (2.25)	/	[16]	17584876
81	/	/	/	c.359T>A	Ile120Asn	Missense	Exon3	others	/	/	/	/	+	+	/	/	/	/	/	/	/	/	/	+	/	/	-	+	BV	Bile duct paucity	/	[73]	30074189
82	Polish	inherited	/	c.359T>A	Ile120Asn	Missense	Exon3	others	/	/	/	/	+	/	/	/	/	/	/	/	/	/	/	+	/	+	+	-	+	/	/	[35]	24748328
83	Polish	inherited	/	c.359T>A	Ile120Asn	Missense	Exon3	others	/	/	/	/	+	/	/	/	/	/	/	/	/	/	/	+	/	+	+	-	-	/	/	[35]	24748328
84	Polish	inherited	/	c.359T>A	Ile120Asn	Missense	Exon3	others	/	/	/	/	+	/	/	/	/	/	/	/	/	/	/	+	/	+	+	/	+	/	/	[13]	15712272
85	Polish	inherited	/	c.359T>A	Ile120Asn	Missense	Exon3	others	/	/	/	/	+	/	/	/	/	/	/	/	/	/	/	+	/	+	+	/	+	/	/	[13]	15712272
86	Japanese	/	M	c.359T>C	Ile120Thr	Missense	Exon3	others	/	/	/	/	+	+	/	/	/	/	/	/	/	/	/	/	/	/	/	/	/	ALGS	/	[50]	26858187
87	Chinese	/	M	c.410delA	Glu137Glyfs*24	Frameshift	Exon3	DSL-EGF-CR-TM	/	/	/	/	+	+	/	/	/	/	/	/	/	/	/	+	+	-	murmur	-	-	/	/	[44]	26076142
88	Chinese	inherited	F	c.413C>T	Ala138Val	Missense	Exon3	others	/	/	/	/	/	/	/	/	/	/	/	/	/	/	/	/	/	exudative vitreoretinopathy	/	/	/	/	/	[85]	31273345
89	Chinese	/	M	c.413C>T	Ala138Val	Missense	Exon3	others	/	/	/	/	/	/	/	/	/	/	/	/	/	/	/	/	/	exudative vitreoretinopathy	/	/	/	/	/	[85]	31273345
90	/	/	/	c.415_416dup	Trp139Cysfs*23	Frameshift	Exon3	DSL-EGF-CR-TM	/	/	/	/	/	/	/	/	/	/	/	/	/	/	/	/	/	/	PA,TOF	/	/	/	/	[21]	20437614
91	/	/	/	c.435_439+2delinsAG	unkonwn	Splicing	Exon3/Intron3	unkonwn	/	/	/	/	/	/	/	/	/	/	/	/	/	/	/	/	/	/	/	/	/	ALGS	/	[87]	31343788
92	Vietnamese	de novo	/	c.437_439+2del	unkonwn	Splicing	Exon3/Intron3	unkonwn	/	/	/	/	+	/	/	/	/	/	/	/	/	/	/	-	/	/	+	/	BV	/	/	[30]	22488849
93	Japanese	inherited	F	c.439C>T	Gln147*	Nonsense	Exon3	DSL-EGF-CR-TM	/	/	/	/	+	+	/	/	/	/	/	/	/	/	/	/	/	/	/	/	/	ALGS	/	[50]	26858187
94	/	/	/	c.439C>T	Gln147*	Nonsense	Exon3	DSL-EGF-CR-TM	/	/	/	/	/	/	/	/	/	/	/	/	/	/	/	/	/	/	/	/	/	ALGS	/	[37]	25525159
95	Chinese	/	F	c.439C>T	Gln147*	Nonsense	Exon3	DSL-EGF-CR-TM	/	/	/	/	+	+	/	/	/	/	/	/	/	/	/	+	+	-	murmur	+	+	/	/	[44]	26076142
96	Chinese	de novo	M	c.439C>T	Gln147*	Nonsense	Exon3	DSL-EGF-CR-TM	/	/	/	/	+	+	/	/	/	/	/	/	/	/	/	+	-	-	murmur	-	+	/	/	[44]	26076142
97	Chinese	/	/	c.439C>T	Gln147*	Nonsense	Exon3	DSL-EGF-CR-TM	/	/	/	/	+	+	/	/	/	/	/	/	/	/	/	+	+	-	murmur	+	BV	/	/	[29]	22405927
98	/	/	/	c.439+1G>A	IVS3+1G>A	Splicing	Intron3	unkonwn	/	/	/	/	-	-	-	-	-	/	/	/	/	/	/	+	/	/	-	/	-	/	/	[121]	34185059
99	/	/	/	c.439+1G>A	IVS3+1G>A	Splicing	Intron3	unkonwn	0.9	/	/	/	+	/	/	/	/	/	/	/	/	/	/	/	/	/	+	/	/	hypertensive	antihypertensive	[68]	29483232
100	/	/	/	c.439+1G>A	IVS3+1G>A	Splicing	Intron3	unkonwn	/	/	/	/	/	/	/	/	/	/	/	/	/	/	/	/	/	/	/	/	/	ALGS	/	[37]	25525159
101	Chinese	de novo	M	c.439+1G>A	IVS3+1G>A	Splicing	Intron3	unkonwn	/	/	/	/	+	+	/	/	/	/	/	/	/	/	/	+	-	-	murmur	-	+	/	/	[44]	26076142
102	Chinese	/	M	c.439+1G>A	IVS3+1G>A	Splicing	Intron3	unkonwn	/	/	/	/	+	+	/	/	/	/	/	/	/	/	/	-	/	/	without murmur	-	-	/	/	[44]	26076142
103	Polish	inherited	/	c.439+1G>A	IVS3+1G>A	Splicing	Intron3	unkonwn	/	/	/	/	+	/	/	/	/	/	/	/	/	/	/	+	/	+	+	-	+	/	/	[35]	24748328
104	Polish	de novo	/	c.439+1G>A	IVS3+1G>A	Splicing	Intron3	unkonwn	/	/	/	/	+	/	/	/	/	/	/	/	/	/	/	+	/	+	+	+	-	/	/	[35]	24748328
105	Chinese	de novo	/	c.439+1G>A	IVS3+1G>A	splicing	Intron3	unkonwn	/	/	/	/	+	+	/	/	/	/	/	/	/	/	/	+	-	-	murmur	-	BV	/	/	[29]	22405927
106	/	inherited	/	c.439+1G>A	IVS3+1G>A	Splicing	Intron3	unkonwn	/	/	/	/	+	/	/	/	/	/	/	/	/	/	/	+	/	+	+	-	+	/	/	[8]	11139247
107	Chinese	De novo	M	c.439+1G>A	IVS3+1G>A	Splicing	Intron3	unkonwn	6	0.066	/	2	+	+	/	/	/	/	/	+	+	/	/	+	+	-	PS,VSD	-	BV	/	/	[72]	29783821
108	/	/	/	c.439+1G>C	IVS3+1G>C	Splicing	Intron3	unkonwn	/	/	/	/	/	/	/	/	/	/	/	/	/	/	/	/	/	/	/	/	/	ALGS	/	[87]	31343788
109	/	/	/	c.439+1G>T	IVS3+1G>T	Splicing	Intron3	unkonwn	/	/	/	/	/	/	/	/	/	/	/	/	/	/	/	/	/	/	/	/	/	ALGS	/	[87]	31343788
110	Chinese	de novo	F	c.439+2dupT	IVS3+2dupT	Splicing	Intron3	unkonwn	/	/	/	/	+	+	/	/	/	/	/	/	/	/	/	+	+	-	murmur	-	+	/	/	[44]	26076142
111	/	/	/	c.439+5G>A	IVS3+5G>A	Splicing	Intron3	unkonwn	/	/	/	/	/	/	/	/	/	/	/	/	/	/	/	/	/	/	/	/	/	ALGS	/	[87]	31343788
112	Italian	/	/	c.455T>C	Ile152Thr	Missense	Exon4	others	/	/	/	/	+	/	/	/	/	/	/	/	/	/	/	+	/	+	+	/	+	/	/	[6]	10533065
113	/	/	/	c.473C>A	Ser158*	Nonsense	Exon4	DSL-EGF-CR-TM	/	/	/	/	/	/	/	/	/	/	/	/	/	/	/	/	/	/	/	/	/	ALGS	/	[37]	25525159
114	Japanese	/	M	c.483del	Asn162Thrfs*9	Frameshift	Exon4	DSL-EGF-CR-TM	/	/	/	/	/	/	/	/	+	/	/	/	/	/	/	+	/	-	+	/	-	/	/	[61]	28695677
115	Chinese	/	M	c.487C>A	Pro163Thr	Missense	Exon4	others	/	/	/	/	/	/	/	/	/	/	/	/	/	/	/	/	/	/	/	/	/	ALGS	/	[113]	33763395
116	/	De novo	/	c.488C>T	Pro163Leu	Missense	Exon4	others	/	/	/	/	+	/	/	/	/	/	/	/	/	/	/	+	/	-	+	/	+	/	/	[4]	10220506
117	Japanese	/	/	c.493C>T	Arg165Trp	Missense	Exon4	others	/	/	/	/	/	/	/	/	/	/	/	/	/	/	/	/	/	/	/	/	/	Congenital Hypothyroidism	/	[101]	32459320
118	/	/	/	c.496C>T	Gln166*	Nonsense	Exon4	DSL-EGF-CR-TM	/	/	/	/	/	/	/	/	/	/	/	/	/	/	/	/	/	/	/	/	/	ALGS	/	[37]	25525159
119	Polish	de novo	/	c.496C>T	Gln166*	Nonsense	Exon4	DSL-EGF-CR-TM	/	/	/	/	+	/	/	/	/	/	/	/	/	/	/	+	/	-	-	-	+	/	/	[35]	24748328
120	Polish	de novo	/	c.496C>T	Gln166*	Nonsense	Exon4	DSL-EGF-CR-TM	/	/	/	/	+	/	/	/	/	/	/	/	/	/	/	+	/	+	-	/	+	/	/	[13]	15712272
121	/	De novo	/	c.496C>T	Gln166*	Frameshift	Exon4	DSL-EGF-CR-TM	/	/	/	/	+	/	/	/	/	/	/	/	/	/	/	+	/	+	+	/	-	/	/	[4]	10220506
122	Polish	/	/	c.509del	Leu170Argfs*16	Frameshift	Exon4	DSL-EGF-CR-TM	/	/	/	/	/	/	/	/	/	/	/	/	/	/	/	/	/	/	/	/	/	/	/	[13]	15712272
123	Polish	/	/	c.509delT	Leu170Argfs*16	Frameshift	Exon4	DSL-EGF-CR-TM	/	/	/	/	+	/	/	/	/	/	/	/	/	/	/	+	/	+	+	-	-	/	/	[35]	24748328
124	/	/	/	c.514C>T	Gln172*	Nonsense	Exon4	DSL-EGF-CR-TM	/	/	/	/	/	/	/	/	/	/	/	/	/	/	/	/	/	/	/	/	/	ALGS	/	[37]	25525159
125	Chinese	/	/	c.526G>A	Val176Ile	Missense	Exon4	others	/	/	/	/	/	/	/	/	/	/	/	/	/	/	/	/	/	/	/	/	/	congenital hypothyroidism	/	[124]	34374102
126	Turkish	/	/	c.526G>A	Val176Ile	Missense	Exon4	others	/	/	/	/	/	/	/	/	/	/	/	/	/	/	/	/	/	/	/	/	/	/	/	[126]	34426522
127	/	/	/	c.526G>A	Val176Ile	Missense	Exon4	others	/	/	/	/	+	+	/	/	/	/	/	/	/	/	/	-	/	/	PS	+	BV	/	/	[73]	30074189
128	Chinese	de novo	/	c.532delC	His178Thrfs*8	Frameshift	Exon4	DSL-EGF-CR-TM	/	/	/	/	/	/	/	/	/	/	/	/	/	/	/	/	/	/	/	/	/	/	/	[107]	33240318
129	Chinese	/	M	c.550C>G	Arg184Gly	Missense	Exon4	others	/	/	/	/	+	+	/	/	/	/	/	/	/	/	/	/	/	/	/	/	/	/	/	[113]	33763395
130	/	inherited	/	c.550C>G	Arg184Gly	Missense	Exon4	others	/	/	/	/	+	/	/	/	/	/	/	/	/	/	/	+	/	+	+	/	-	/	/	[4]	10220506
131	Chinese	de novo	M	c.550C>T	Arg184Cys	Missense	Exon4	others	/	12	/	/	+	/	/	/	/	/	/	/	/	/	/	/	/	/	/	/	/	liver disease	/	[132]	35257483
132	Chinese	de novo	M	c.550C>T	Arg184Cys	Missense	Exon4	others	/	/	/	/	+	+	/	/	/	/	/	/	/	/	/	+	+	-	murmur	-	+	/	/	[44]	26076142
133	Chinese	de novo	/	c.550C>T	Arg184Cys	Missense	Exon4	others	/	/	/	/	+	+	/	/	/	/	/	/	/	/	/	+	+	-	murmur	-	BV	/	/	[29]	22405927
134	/	/	/	c.550C>T	Arg184Cys	Missense	Exon4	others	/	/	/	/	-	/	/	/	/	/	/	/	/	/	/	+	/	+	+	/	+	/	/	[2]	9585603
135	Chinese	/	/	c.551G>A	Arg184His	Missense	Exon4	others	/	/	/	/	/	/	/	/	/	/	/	/	/	/	/	/	/	/	/	/	/	/	/	[94]	32005694
136	/	de novo	M	c.551G>A	Arg184His	Missense	Exon4	others	/	/	/	/	+	+	/	/	/	/	/	/	/	/	/	+	/	/	TOF	/	/	Jejunal atresia, preauricular skin tag	/	[66]	29368431
137	Japanese	/	M	c.551G>A	Arg184His	Missense	Exon4	others	/	/	/	/	+	+	/	/	/	/	/	/	/	/	/	/	/	/	/	/	/	ALGS	/	[50]	26858187
138	Korean	/	/	c.551G>A	Arg184His	Missense	Exon4	others	/	/	/	/	+	+	/	/	/	/	/	/	/	/	/	+	/	/	PS	/	-	/	/	[42]	25676721
139	Korean	/	/	c.551G>A	Arg184His	Missense	Exon4	others	/	/	/	/	+	+	/	/	/	/	/	/	/	/	/	+	+	-	PS	/	-	/	Kasai operation	[42]	25676721
140	Polish	inherited	/	c.551G>A	Arg184His	Missense	Exon4	others	/	/	/	/	+	/	/	/	/	/	/	/	/	/	/	+	/	+	-	+	-	/	/	[35]	24748328
141	Polish	inherited	/	c.551G>A	Arg184His	Missense	Exon4	others	/	/	/	/	+	/	/	/	/	/	/	/	/	/	/	+	/	+	+	-	+	/	/	[35]	24748328
142	/	/	/	c.551G>A	Arg184His	Missense	Exon4	others	/	/	/	/	+	/	/	/	/	/	/	/	/	/	/	+	/	+	+	/	+	/	/	[4]	10220506
143	/	/	/	c.551G>A	Arg184His	Missense	Exon4	others	/	/	/	/	+	/	/	/	/	/	/	/	/	/	/	+	/	+	+	/	-	/	/	[2]	9585603
144	Italian	/	/	c.551G>T	Arg184Leu	Missense	Exon4	others	/	/	/	/	+	/	/	/	/	/	/	/	/	/	/	+	/	+	-	/	-	/	/	[6]	10533065
145	Polish	/	/	c.560G>A	Cys187Tyr	Missense	Exon4	DSL	/	/	/	/	+	/	/	/	/	/	/	/	/	/	/	+	/	+	-	-	+	/	/	[35]	24748328
146	Polish	/	/	c.560G>A	Cys187Tyr	Missense	Exon4	DSL	/	/	/	/	+	/	/	/	/	/	/	/	/	/	/	+	/	+	-	/	+	/	/	[13]	15712272
147	/	De novo	/	c.560G>C	Cys187Ser	Missense	Exon4	DSL	/	/	/	/	+	/	/	/	/	/	/	/	/	/	/	+	/	+	+	/	+	/	/	[4]	10220506
148	/	/	/	c.573C>G	Tyr191*	Nonsense	Exon4	DSL-EGF-CR-TM	/	/	/	/	/	/	/	/	/	/	/	/	/	/	/	/	/	/	/	/	/	ALGS	/	[37]	25525159
149	/	De novo	/	c.573C>G	Tyr191*	Nonsense	Exon4	DSL-EGF-CR-TM	/	/	/	/	+	/	/	/	/	/	/	/	/	/	/	+	/	+	+	/	+	/	/	[4]	10220506
150	Polish	/	F	c.587G>A	Cys196Tyr	Missense	Exon4	DSL	45	0	45	41	/	/	/	/	/	/	/	/	/	/	/	+	/	dry eye syndrome, hypertensive retinopathy	TOF(12), PUS(19)	CKD,ESRD, horseshoe kidney	scoliosis	cyanosis, dyspnea and plethora, secondary hyperparathyroidism(41), intellectual abilities	Blalock-Taussig shunt (12 and 14)	[104]	33008311
151	/	/	/	c.588C>A	Cys196*	Nonsense	Exon4	DSL-EGF-CR-TM	/	/	/	/	/	/	/	/	/	/	/	/	/	/	/	/	/	/	/	/	/	ALGS	/	[37]	25525159
152	/	/	M	c.601C>T	Arg201Cys	Missense	Exon4	DSL	5	0	/	5	+	0	-	0	-	/	/	+	+	+	+	/	+	-	murmur	-	BV(4)	hepatomegaly, splenomegaly, severe pruritus	ursodiol and hydroxyzine	[65]	29187043
153	European	/	/	c.622G>C	Gly208Arg	Missense	Exon4	DSL	/	/	/	/	+	/	/	/	/	/	/	/	/	/	/	/	/	+	+	/	/	/	/	[91]	31813956
154	Australian	/	/	c.622G>C	Gly208Arg	Missense	Exon4	DSL	/	/	/	/	/	/	/	/	/	/	/	/	/	/	/	/	/	/	double outlet right ventricle,pulmonary artery hypoplasia, PS, aortic incompetence	/	/	Thromboembolism	/	[74]	30293987
155	/	/	/	c.625del	His209Thrfs*203	Frameshift	Exon4	DSL-EGF-CR-TM	/	/	/	/	/	/	/	/	/	/	/	/	/	/	/	/	/	/	/	/	/	ALGS	/	[87]	31343788
156	/	/	M	c.631G>C	Ala211Pro	Missense	Exon4	DSL	34	24	/	/	/	/	/	/	/	/	/	/	/	/	/	/	/	+	diffusely narrowed extracranial and intracranial left internal carotid artery	/	/	seizures with impaired awareness and transient slurred speech, hypertension	/	[81]	30761079
157	Japanese	/	M	c.655delA	Thr219Leufs*193	Frameshift	Exon4	DSL-EGF-CR-TM	/	/	/	/	/	/	/	/	+	/	/	/	/	/	/	+	/	-	+	/	-	/	/	[61]	28695677
158	/	/	/	c.659_661delGCAinsTG	Cys220Leufs*192	Frameshift	Exon4	DSL-EGF-CR-TM	/	/	/	/	+	/	/	/	/	/	/	/	/	/	/	+	/	-	+	/	+	/	/	[2]	9585603
159	/	de novo	/	c.659G>T	Cys220Phe	Missense	Exon4	DSL	/	/	/	/	/	/	/	/	/	/	/	/	/	/	/	/	/	/	/	/	/	/	/	[8]	11139247
160	Spanish	/	F	c.672G>A	Trp224*	Nonsense	Exon4	DSL-EGF-CR-TM	0.125	0.125	/	0.125	/	+	/	+	/	/	/	/	+	/	+	+	/	-	murmur, PS(0.125)	/	/	/	/	[38]	25564806
161	Polish	de novo	/	c.672G>T	Trp224Cys	Missense	Exon4	DSL	/	/	/	/	+	/	/	/	/	/	/	/	/	/	/	+	/	-	+	-	-	/	/	[35]	24748328
162	Chinese (Taiwan)	/	/	c.685_689dup	Arg231Valfs*183	Frameshift	Exon4	EGF-CR-TM	/	/	/	/	/	/	/	/	/	/	/	/	/	/	/	/	/	/	/	/	/	/	/	[114]	33775534
163	/	De novo	/	c.685T>G	Cys229Gly	Missense	Exon4	EGF1	/	/	/	/	+	/	/	/	/	/	/	/	/	/	/	+	/	+	+	/	+	/	/	[4]	10220506
164	Australian	/	/	c.686G>A	Cys229Tyr	Missense	Exon4	EGF1	/	/	/	/	+	/	/	/	/	/	/	/	/	/	/	+	-	-	+	-	-	/	/	[7]	11058898
165	/	/	F	c.693_694del	Arg231Serfs*8	Frameshift	Exon4	EGF-CR-TM	59	35	59	35	-	/	-	/	/	/	/	/	/	/	/	+	+	-	-	/	/	hepatocellular carcinoma (58)	/	[108]	33369123
166	/	inherited	M	c.693_694del	Arg231Serfs*8	Frameshift	Exon4	EGF-CR-TM	34	1.167	/	1.167	+	/	17	/	/	/	/	/	/	/	/	+	+	-	PS	/	BV	/	/	[108]	33369123
167	/	inherited	M	c.693_694del	Arg231Serfs*8	Frameshift	Exon4	EGF-CR-TM	32	0.083	/	0.083	+	/	13	/	/	/	/	/	/	/	/	+	+	-	PS	/	-	/	/	[108]	33369123
168	Chinese	/	M	c.693_694delAG	Arg231Serfs*8	Frameshift	Exon4	EGF-CR-TM	/	/	/	/	+	+	/	/	/	/	/	/	/	/	/	+	+	-	without murmur	+	+	/	/	[44]	26076142
169	Chinese	/	/	c.693_694delAG	Arg231Serfs*8	Frameshift	Exon4	EGF-CR-TM	/	/	/	/	+	+	/	/	/	/	/	/	/	/	/	+	-	-	-	+	BV	/	/	[29]	22405927
170	Chinese	/	M	c.694+1G>A	IVS4+1G>A	Splicing	Intron4	unkonwn	/	/	/	/	+	+	/	/	/	/	/	/	/	/	/	/	/	/	/	/	/	/	/	[113]	33763395
171	Mexican	/	/	c.694+1G>C	IVS4+1G>C	Splicing	Intron4	unkonwn	/	/	/	/	+	/	/	/	/	/	/	/	/	/	/	-	/	-	+	-	-	/	/	[40]	25606387
172	/	/	/	c.694+2T>A	IVS4+2T>A	Splicing	Intron4	unkonwn	/	/	/	/	/	/	/	/	/	/	/	/	/	/	/	/	/	/	/	/	/	ALGS	/	[37]	25525159
173	Japanese	/	/	c.694+2T>A	IVS4+2T>A	Splicing	Intron4	unkonwn	/	/	/	/	+	+	/	/	/	/	/	/	/	/	/	+	-	-	-	/	BV	/	/	[5]	10429362
174	/	/	/	c.695-2A>G	IVS4-2A>G	Splicing	Intron4	unkonwn	/	/	/	/	/	/	/	/	/	/	/	/	/	/	/	/	/	/	/	/	/	ALGS	/	[37]	25525159
175	Japanese	/	F	c.695-2A>G	IVS4-2A>G	Splicing	Intron4	unkonwn	/	/	/	/	+	/	/	/	/	/	/	/	/	/	/	+	/	+	+	-	-	/	/	[3]	9700188
176	/	/	/	c.700T>G	Cys234Gly	Missense	Exon5	EGF1	/	/	/	/	/	/	/	/	/	/	/	/	/	/	/	/	/	/	/	/	/	ALGS	/	[87]	31343788
177	/	/	/	c.701del	Cys234Serfs*178	Frameshift	Exon5	EGF-CR-TM	/	/	/	/	/	/	/	/	/	/	/	/	/	/	/	/	/	/	/	/	/	ALGS	/	[87]	31343788
178	/	inherited	M	c.701G>A	Cys234Tyr	Missense	Exon5	EGF1	/	/	/	/	/	-	/	/	/	/	/	/	/	/	/	-	/	+	TOF	-	-	Deafness	/	[11]	12022040
179	/	inherited	F	c.701G>A	Cys234Tyr	Missense	Exon5	EGF1	/	/	/	/	/	-	/	/	/	/	/	/	/	/	/	-	/	+	VSD	-	-	Deafness	/	[11]	12022040
180	/	inherited	F	c.701G>A	Cys234Tyr	Missense	Exon5	EGF1	/	/	/	/	/	-	/	/	/	/	/	/	/	/	/	-	/	+	TOF	-	-	/	/	[11]	12022040
181	/	inherited	M	c.701G>A	Cys234Tyr	Missense	Exon5	EGF1	/	/	/	/	/	-	/	/	/	/	/	/	/	/	/	-	/	+	PS,VSD	-	-	Deafness	/	[11]	12022040
182	/	inherited	M	c.701G>A	Cys234Tyr	Missense	Exon5	EGF1	/	/	/	/	/	-	/	/	/	/	/	/	/	/	/	-	/	+	PS	-	-	Deafness	/	[11]	12022040
183	/	inherited	M	c.701G>A	Cys234Tyr	Missense	Exon5	EGF1	/	/	/	/	/	-	/	/	/	/	/	/	/	/	/	-	/	+	PS	-	-	Deafness	/	[11]	12022040
184	/	inherited	M	c.701G>A	Cys234Tyr	Missense	Exon5	EGF1	/	/	/	/	/	-	/	/	/	/	/	/	/	/	/	-	/	+	PS	-	-	Deafness	/	[11]	12022040
185	/	inherited	F	c.701G>A	Cys234Tyr	Missense	Exon5	EGF1	/	/	/	/	/	/	/	/	/	/	/	/	/	/	/	-	/	/	PS	-	/	/	/	[11]	12022040
186	Chinese	de novo	F	c.702C>A	Cys234*	Nonsense	Exon5	EGF-CR-TM	/	/	/	/	+	+	/	/	/	/	/	/	/	/	/	+	/	/	murmur	-	+	/	/	[44]	26076142
187	/	/	F	c.703C>T	Arg235*	Nonsense	Exon5	EGF-CR-TM	9	/	/	/	+	/	/	+	/	/	/	/	/	/	/	/	/	/	/	/	/	Biliary atresia, portal hypertension and esophageal varices,	hepatic portoenterostomy	[71]	29707407
188	/	/	/	c.703C>T	Arg235*	Nonsense	Exon5	EGF-CR-TM	/	/	/	/	/	/	/	/	/	/	/	/	/	/	/	/	/	/	/	/	/	ALGS	/	[37]	25525159
189	Chinese	Inherited	F	c.703C>T	Arg235*	Nonsense	Exon5	EGF-CR-TM	/	/	/	/	+	+	/	/	/	/	/	/	/	/	/	+	+	-	murmur	-	+	/	/	[44]	26076142
190	Chinese	/	M	c.703C>T	Arg235*	Nonsense	Exon5	EGF-CR-TM	/	/	/	/	+	+	/	/	/	/	/	/	/	/	/	+	-	-	murmur	/	-	/	/	[44]	26076142
191	Polish	de novo	/	c.703C>T	Arg235*	Nonsense	Exon5	EGF-CR-TM	/	/	/	/	+	/	/	/	/	/	/	/	/	/	/	+	/	+	+	-	+	/	/	[35]	24748328
192	/	/	/	c.703C>T	Arg235*	Nonsense	Exon5	EGF-CR-TM	/	/	/	/	+	/	/	/	/	/	/	/	/	/	/	+	/	+	+	+	-	/	/	[8]	11139247
193	/	De novo	/	c.703C>T	Arg235*	Nonsense	Exon5	EGF-CR-TM	/	/	/	/	+	/	/	/	/	/	/	/	/	/	/	+	/	-	+	/	+	intracranial bleeding	/	[4]	10220506
194	/	De novo	/	c.703C>T	Arg235*	Nonsense	Exon5	EGF-CR-TM	/	/	/	/	+	/	/	/	/	/	/	/	/	/	/	+	/	+	+	/	-	mental retardation	/	[4]	10220506
195	Japanese	/	M	c.703C>T	Arg235*	Nonsense	Exon5	EGF-CR-TM	/	/	/	/	+	/	/	/	/	/	/	/	/	/	/	+	/	-	+	-	-	/	/	[3]	9700188
196	Japanese	inherited	M	c.703C>T	Arg235*	Nonsense	Exon5	EGF-CR-TM	/	/	/	/	+	/	/	/	/	/	/	/	/	/	/	+	/	+	+	-	-	/	/	[3]	9700188
197	Japanese	/	M	c.703C>T	Arg235*	Nonsense	Exon5	EGF-CR-TM	/	/	/	/	+	/	/	/	/	/	/	/	/	/	/	+	/	-	+	-	-	/	/	[3]	9700188
198	/	/	/	c.703C>T	Arg235*	Nonsense	Exon5	EGF-CR-TM	/	/	/	/	+	/	/	/	/	/	/	/	/	/	/	+	/	+	+	/	-	/	/	[2]	9585603
199	Chinese	de novo	F	c.703C>T	Arg235*	nonsense	Exon5	EGF-CR-TM	/	0.00833333	/	0.25	+	/	/	/	/	/	/	/	/	/	/	+	-	-	ASD	-	-	/	/	[125]	34399559
200	Chinese	/	M	c.703C>T	Arg235*	Nonsense	Exon5	EGF-CR-TM	/	/	/	/	+	+	/	+	/	/	/	/	/	/	/	-	/	/	+	/	BV	/	/	[44]	26076142
201	Spanish	/	/	c.712_713dup	Ser239Alafs*174	Frameshift	Exon5	EGF-CR-TM	/	0	/	/	+	+	/	+	/	/	/	/	/	/	/	+	/	-	PS	-	+	/	/	[59]	28648591
202	Caucasian	de novo	F	c.715dup	Ser239Lysfs*3	Frameshift	Exon5	EGF-CR-TM	10	0.25	/	10	-	-	/	-	/	/	/	/	/	/	/	+	+	eccentric pupils	PS,murmur,PDA	+	BV	Moyamoya syndrome	cardiac surgery(3)	[31]	22759690
203	/	/	/	c.719dup	Lys241*	Nonsense	Exon5	EGF-CR-TM	/	/	/	/	+	+	/	+	/	/	/	/	/	/	/	+	/	/	VSD	/	-	/	/	[121]	34185059
204	/	/	/	c.753C>A	Cys251*	Nonsense	Exon5	EGF-CR-TM	/	/	/	/	+	+	/	/	/	/	/	/	/	/	/	/	/	/	/	/	/	/	/	[37]	25525159
205	/	/	/	c.753C>A	Cys251*	Nonsense	Exon5	EGF-CR-TM	0.083	/	/	/	+	+	/	/	/	/	/	/	/	/	/	/	/	/	/	/	/	/	/	[22]	20683201
206	/	/	/	c.755+1_755+2dup	unkonwn	Splicing	Exon5/Intron5	unkonwn	/	/	/	/	/	/	/	/	/	/	/	/	/	/	/	/	/	/	/	/	/	ALGS	/	[87]	31343788
207	/	/	/	c.755+1G>A	IVS5+1G>A	Splicing	Intron5	unkonwn	/	/	/	/	/	/	/	/	/	/	/	/	/	/	/	/	/	/	/	/	/	ALGS	/	[37]	25525159
208	Polish	inherited	/	c.755+1G>A	IVS5+1G>A	Splicing	Intron5	unkonwn	/	/	/	/	+	/	/	/	/	/	/	/	/	/	/	+	/	+	+	-	+	/	/	[35]	24748328
209	/	inherited	M	c.755+1G>A	IVS5+1G>A	Splicing	Intron5	unkonwn	/	/	/	/	+	/	/	/	/	/	/	/	/	/	/	+	/	+	+	/	+	/	/	[10]	11313761
210	/	inherited	M	c.755+1G>A	IVS5+1G>A	Splicing	Intron5	unkonwn	/	/	/	/	+	/	/	/	/	/	/	/	/	/	/	+	/	+	+	/	+	/	/	[10]	11313761
211	/	/	F	c.755+1G>A	IVS5+1G>A	Splicing	Intron5	unkonwn	/	/	/	/	/	/	/	/	/	/	/	/	/	/	/	+	+	-	/	/	/	/	/	[10]	11313761
212	/	/	/	c.755+2T>A	IVS5+2T>A	Splicing	Intron5	unkonwn	/	/	/	/	/	/	/	/	/	/	/	/	/	/	/	/	/	/	/	/	/	ALGS	/	[37]	25525159
213	Chinese	Inherited	M	c.755+2T>G	IVS5+2T>G	Splicing	Intron5	unkonwn	/	/	/	/	+	+	/	/	/	/	/	/	/	/	/	+	-	-	murmur	-	+	/	/	[44]	26076142
214	Japanese	/	/	c.755G>A	Arg252Lys	Missense	Exon6	EGF1	/	/	/	/	+	+	/	/	/	/	/	/	/	/	/	+	-	-	+	/	-	/	/	[5]	10429362
215	/	De novo	/	c.757dup	Cys253Leufs*11	Frameshift	Exon6	EGF-CR-TM	/	/	/	/	+	/	/	/	/	/	/	/	/	/	/	+	/	+	+	/	+	/	/	[4]	10220506
216	/	/	/	c.765C>A	Tyr255*	Nonsense	Exon6	EGF-CR-TM	/	/	/	/	/	/	/	/	/	/	/	/	/	/	/	/	/	/	TOF	/	/	/	/	[26]	21893051
217	/	/	/	c.765C>A	Tyr255*	Nonsense	Exon6	EGF-CR-TM	/	/	/	/	+	/	/	/	/	/	/	/	/	/	/	+	/	+	+	/	+	/	/	[4]	10220506
218	Turkish	inherited	M	c.765C>G	Tyr255*	Nonsense	Exon6	EGF-CR-TM	0.667	0	0.667	/	+	+	/	/	/	/	/	/	/	/	/	+	+	-	TOF	/	/	died of cardiac failure	/	[12]	14676605
219	Turkish	/	F	c.765C>G	Tyr255*	Nonsense	Exon6	EGF-CR-TM	/	/	/	/	+	/	/	/	/	/	/	+	+	+	/	/	+	-	/	/	/	/	/	[12]	14676605
220	Chinese	de novo	F	c.766G>T	Gly256Cys	Missense	Exon6	EGF1	/	/	/	/	+	+	/	/	/	/	/	/	/	/	/	+	+	-	murmur	/	-	/	/	[44]	26076142
221	Chinese	de novo	/	c.766G>T	Gly256Cys	Missense	Exon6	EGF1	/	/	/	/	+	+	/	/	/	/	/	/	/	/	/	+	+	-	murmur	/	-	/	/	[29]	22405927
222	/	/	/	c.771G>A	Trp257*	Nonsense	Exon6	EGF-CR-TM	/	/	/	/	+	+	/	/	/	/	/	/	/	/	/	-	/	/	AS	+	BV	/	/	[73]	30074189
223	/	/	/	c.772C>T	Gln258*	Nonsense	Exon6	EGF-CR-TM	/	/	/	/	+	/	/	/	/	/	/	/	/	/	/	+	/	+	+	/	+	/	/	[4]	10220506
224	/	/	M	c.776G>T	Gly259Val	Missense	Exon6	EGF1	3.917	/	/	/	+	+	/	/	/	/	/	/	/	/	/	/	+	-	PS, TOF	/	/	/	/	[17]	17949281
225	Japanese	de novo	F	c.785_789del	Cys262*	Nonsense	Exon6	EGF-CR-TM	/	/	/	/	+	+	/	/	/	/	/	/	/	/	/	/	/	/	/	/	/	ALGS	/	[50]	26858187
226	/	de novo	F	c.802del	His268Thrfs*144	Frameshift	Exon6	EGF2-CR-TM	/	0	/	/	+	+	-	0	+	/	/	+	+	/	+	+	/	-	hypoplastic pulmonary branches	/	/	congenital neural tube defect	/	[92]	31835735
227	Chinese	/	/	c.806C>G	Pro269Arg	Missense	Exon6	EGF2	/	/	/	/	/	/	/	/	/	/	/	/	/	/	/	/	/	/	TOF,ASD	/	/	/	/	[55]	28372585
228	/	/	/	c.808G>T	Gly270*	Nonsense	Exon6	EGF2-CR-TM	/	/	/	/	/	/	/	/	/	/	/	/	/	/	/	/	/	/	/	/	/	ALGS	/	[87]	31343788
229	/	/	/	c.814G>T	Val272Phe	Missense	Exon6	EGF2	/	/	/	/	/	/	/	/	/	/	/	/	/	/	/	/	/	/	TOF	/	/	/	/	[26]	21893051
230	Chinese	/	M	c.819del	His273Glnfs*137	Frameshift	Exon6	EGF2-CR-TM	/	/	/	/	+	+	/	/	/	/	/	/	/	/	/	-	-	-	murmur	-	+	/	/	[44]	26076142
231	Chinese	/	/	c.819del	His273Glnfs*137	Frameshift	Exon6	EGF2-CR-TM	/	/	/	/	+	+	/	/	/	/	/	/	/	/	/	/	-	-	murmur	-	BV	/	/	[29]	22405927
232	/	/	/	c.821G>A	Gly274Asp	Missense	Exon6	EGF2	/	/	/	/	0/13	0/13	/	/	/	/	/	/	/	/	/	13/13	/	1/13	11/13	0/13	0/9	/	/	[9]	11152664
233	Chinese	/	/	c.826del	Cys276Valfs*134	Frameshift	Exon6	EGF2-CR-TM	/	/	/	/	+	+	/	/	/	/	/	/	/	/	/	-	-	-	-	/	BV	/	/	[29]	22405927
234	Chinese	/	F	c.826delT	Cys276Valfs*134	Frameshift	Exon6	EGF2-CR-TM	/	/	/	/	+	+	/	/	/	/	/	/	/	/	/	+	-	-	without murmur	/	+	/	/	[44]	26076142
235	Japanese	/	F	c.828dup	Asn277*	Nonsense	Exon6	EGF2-CR-TM	/	/	/	/	/	/	/	/	+	/	/	/	/	/	/	-	/	-	+	/	+	/	/	[61]	28695677
236	/	/	/	c.834G>T	Glu278Asp	Missense	Exon6	EGF2	/	/	/	/	/	/	/	/	/	/	/	/	/	/	/	/	/	/	TOF	/	/	/	/	[26]	21893051
237	/	/	/	c.838_839dup	Trp280Cysfs*133	Frameshift	Exon6	EGF2-CR-TM	/	/	/	/	/	/	/	/	/	/	/	/	/	/	/	/	/	/	/	/	/	ALGS	/	[87]	31343788
238	Vietnamese	de novo	/	c.839G>A	Trp280*	Nonsense	Exon6	EGF2-CR-TM	/	/	/	/	+	/	/	/	/	/	/	/	/	/	/	+	/	/	+	-	BV	/	/	[30]	22488849
239	Chinese	/	M	c.839G>A	Trp280*	Nonsense	Exon6	EGF2-CR-TM	/	/	/	/	+	+	/	+	/	/	/	/	/	/	/	+	/	/	+	/	-	/	/	[52]	27256232
240	Polish	inherited	/	c.841C>T	Gln281*	Nonsense	Exon6	EGF2-CR-TM	/	/	/	/	+	/	/	/	/	/	/	/	/	/	/	+	/	+	+	-	+	/	/	[35]	24748328
241	/	Inherited	M	c.841C>T	Gln281*	Nonsense	Exon6	EGF2-CR-TM	31	/	/	/	+	+	/	/	/	/	/	/	/	/	/	/	+	-	-	RF	/	/	/	[17]	17949281
242	Polish	inherited	/	c.841C>T	Gln281*	Nonsense	Exon6	EGF2-CR-TM	/	/	/	/	+	/	/	/	/	/	/	/	/	/	/	+	/	-	+	/	+	/	/	[13]	15712272
243	/	inherited	/	c.851G>T	Cys284Phe	Missense	Exon6	EGF2	/	/	/	/	+	/	/	/	/	/	/	/	/	/	/	+	/	+	+	/	-	/	/	[4]	10220506
244	/	/	/	c.852_853del	Cys284*	Nonsense	Exon6	EGF2-CR-TM	/	/	/	/	/	/	/	/	/	/	/	/	/	/	/	/	/	/	/	/	/	/	/	[4]	10220506
245	Italian	de novo	/	c.852_853del	Cys284*	Nonsense	Exon6	EGF2-CR-TM	/	/	/	/	+	/	/	/	/	/	/	/	/	/	/	+	/	+	+	/	-	/	/	[6]	10533065
246	/	inherited	/	c.864G>C	Trp288Cys	Missense	Exon6	EGF2	/	/	/	/	+	/	/	/	/	/	/	/	/	/	/	-	/	-	+	-	-	/	/	[8]	11139247
247	/	inherited	/	c.864G>C	Trp288Cys	Missense	Exon6	EGF2	/	/	/	/	+	/	/	/	/	/	/	/	/	/	/	+	/	-	+	/	-	/	/	[4]	10220506
248	Chinese	de novo	/	c.866del	Gly289Alafs*121	Frameshift	Exon6	EGF2-CR-TM	/	/	/	/	+	+	/	/	/	/	/	/	/	/	/	+	+	-	murmur	-	BV	/	/	[29]	22405927
249	Chinese	de novo	M	c.866del	Gly289Alafs*121	Frameshift	Exon6	EGF2-CR-TM	/	/	/	/	+	+	/	/	/	/	/	/	/	/	/	+	+	-	murmur	-	+	/	/	[44]	26076142
250	Mexican	/	/	c.871C>T	Gln291*	Nonsense	Exon6	EGF2-CR-TM	/	/	/	/	+	/	/	/	/	/	/	/	/	/	/	-	/	+	+	+	+	/	/	[40]	25606387
251	Czechic	de novo	M	c.879_880del	Cys293*	Nonsense	Exon6	EGF2-CR-TM	/	/	/	/	+	+	/	/	/	/	/	/	/	/	/	+	-	-	+	/	+	biliary atresia	/	[47]	26618708
252	/	/	/	c.886+1G>A	IVS6+1G>A	Splicing	Intron6	unkonwn	/	/	/	/	+	+	/	/	/	/	/	/	/	/	/	-	/	/	AS	+	-	Bile duct paucity	/	[73]	30074189
253	/	/	/	c.886+1G>T	IVS6+1G>T	Splicing	Intron6	unkonwn	/	/	/	/	/	/	/	/	/	/	/	/	/	/	/	/	/	/	/	/	/	ALGS	/	[37]	25525159
254	Polish	inherited	/	c.886+2_886+5del	IVS6+2_6+5del	Splicing	Intron6	unkonwn	/	/	/	/	+	/	/	/	/	/	/	/	/	/	/	+	/	+	+	-	+	/	/	[35]	24748328
255	/	/	/	c.886+2T>G	IVS6+2T>G	Splicing	Intron6	unkonwn	/	/	/	/	/	/	/	/	/	/	/	/	/	/	/	/	/	/	/	/	/	ALGS	/	[37]	25525159
256	/	/	/	c.886+3A>G	IVS6+3A>G	Splicing	Intron6	unkonwn	/	/	/	/	/	/	/	/	/	/	/	/	/	/	/	/	/	/	/	/	/	ALGS	/	[37]	25525159
257	Chinese	/	F	c.887-2A>G	IVS6-2A>G	Splicing	Intron6	unkonwn	/	/	/	/	+	+	/	/	/	/	/	/	/	/	/	/	/	/	/	/	/	/	/	[113]	33763395
258	Chinese	/	M	c.897del	Cys300Valfs*112	Frameshift	Exon7	EGF3-CR-TM	/	/	/	/	+	+	/	/	/	/	/	/	/	/	/	+	-	-	murmur	/	-	/	/	[44]	26076142
259	/	/	/	c.903dup	Thr302Aspfs*12	Frameshift	Exon7	EGF3-CR-TM	/	/	/	/	/	/	/	/	/	/	/	/	/	/	/	/	/	/	/	/	/	ALGS	/	[87]	31343788
260	Turkish	/	/	c.925G>C	Gly309Arg	Missense	Exon7	EGF3	/	/	/	/	/	/	/	/	/	/	/	/	/	/	/	/	/	/	/	/	/	/	/	[102]	32483926
261	/	/	/	c.925G>C	Gly309Arg	Missense	Exon7	EGF3	/	/	/	/	/	/	/	/	/	/	/	/	/	/	/	/	/	/	/	/	/	/	/	[126]	34426522
262	Polish	/	/	c.925G>C	Gly309Arg	Missense	Exon7	EGF3	/	/	/	/	/	/	/	/	/	/	/	/	/	/	/	/	/	/	TOF	/	/	/	/	[27]	22040217
263	/	de novo	/	c.929delG	Gly310Glufs*102	Frameshift	Exon7	EGF3-CR-TM	/	/	/	/	+	/	/	/	/	/	/	/	/	/	/	+	/	+	-	-	+	/	/	[35]	24748328
264	Czechic	/	/	c.936T>A	Cys312*	Nonsense	Exon7	EGF3-CR-TM	/	/	/	/	/	/	/	/	/	/	/	/	/	/	/	/	/	/	/	/	/	Multiple congenital anomalies	/	[48]	26633542
265	/	de novo	F	c.960T>A	Tyr320*	Nonsense	Exon7	EGF3-CR-TM	/	/	/	/	+	+	/	/	/	/	/	/	/	/	/	-	+	-	+	/	-	biliary atresia	/	[47]	26618708
266	/	de novo	/	c.976G>T	Glu326*	Nonsense	Exon7	EGF3-CR-TM	/	/	/	/	+	/	/	/	/	/	/	/	/	/	/	+	/	-	+	-	-	/	/	[8]	11139247
267	/	/	F	c.980_989del	Gly327Aspfs*82	Frameshift	Exon7	EGF3-CR-TM	/	/	/	/	+	+	/	/	/	/	/	/	/	/	/	+	+	-	murmur	-	+	/	/	[44]	26076142
268	/	inherited	/	c.981dup	Tyr328Valfs*7	Frameshift	Exon7	EGF3-CR-TM	/	/	/	/	+	/	/	/	/	/	/	/	/	/	/	+	/	+	+	/	+	/	/	[4]	10220506
269	/	de novo	M	c.1007delC	Ala336Valfs*76	Frameshift	Exon8	EGF3-CR-TM	/	/	/	/	+	+	/	/	/	/	/	/	/	/	/	+	+	-	murmur	-	+	/	/	[44]	26076142
270	Italian	/	/	c.1009G>T	Glu337*	Nonsense	Exon8	EGF4-CR-TM	/	/	/	/	/	/	/	/	/	/	/	/	/	/	/	/	/	/	/	/	/	ALGS	/	[37]	25525159
271	/	inherited	/	c.1009G>T	Glu337*	Nonsense	Exon8	EGF4-CR-TM	/	/	/	/	+	/	/	/	/	/	/	/	/	/	/	+	/	-	+	/	-	/	/	[6]	10533065
272	/	/	/	c.1019_1022del	Cys340Serfs*71	Frameshift	Exon8	EGF4-CR-TM	/	/	/	/	+	/	/	/	/	/	/	/	/	/	/	-	/	/	PS	-	/	/	/	[30]	22488849
273	Vietnamese	/	F	c.1026dup	Asp343*	Nonsense	Exon8	EGF4-CR-TM	/	/	/	/	+	+	/	/	/	/	/	/	/	/	/	/	-	-	-	/	/	/	/	[17]	17949281
274	/	/	/	c.1057G>T	Glu353*	Nonsense	Exon8	EGF4-CR-TM	/	/	/	/	/	/	/	/	/	/	/	/	/	/	/	/	/	/	/	/	/	ALGS	/	[37]	25525159
275	/	/	F	c.1057G>T	Glu353*	Nonsense	Exon8	EGF4-CR-TM	11	/	/	/	+	-	/	/	/	/	/	/	/	/	/	/	-	-	PS	RD,RF	/	/	/	[17]	17949281
276	/	inherited	/	c.1066del	Leu356Trpfs*56	Frameshift	Exon8	EGF4-CR-TM	/	/	/	/	+	/	/	/	/	/	/	/	/	/	/	+	/	+	+	-	+	/	/	[8]	11139247
277	/	de novo	/	c.1078T>G	Cys360Gly	Missense	Exon8	EGF4	/	/	/	/	/	/	/	/	/	/	/	/	/	/	/	/	/	/	+	/	+	/	/	[69]	29536580
278	/	/	/	c.1086T>A	Cys362*	Nonsense	Exon8	EGF4-CR-TM	/	/	/	/	/	/	/	/	/	/	/	/	/	/	/	/	/	/	/	/	/	ALGS	/	[87]	31343788
279	/	inherited	F	c.1106_1107del	Pro369Hisfs*7	Frameshift	Exon8	EGF4-CR-TM	1.333	0.041	/	0.833	+	+	/	/	/	/	/	+	+	/	/	+	+	-	-	-	-	Growth delay	/	[72]	29783821
280	Chinese	inherited	F	c.1106_1107del	Pro369Hisfs*7	Frameshift	Exon8	EGF4-CR-TM	4.5	0.082	/	4	+	+	/	/	/	/	/	+	+	/	/	+	+	-	-	-	-	/	/	[72]	29783821
281	Chinese	de novo	F	c.1118del	Thr373Lysfs*39	Frameshift	Exon8	EGF5-CR-TM	/	/	/	/	+	+	/	/	/	/	/	/	/	/	/	-	/	/	murmur	/	+	/	/	[44]	26076142
282	Chinese	De novo	/	c.1121_1122insT	Ile375Hisfs*2	Frameshift	Exon9	EGF5-CR-TM	/	/	/	/	-	/	/	/	/	/	/	/	/	/	/	+	/	+	+	/	-	/	/	[4]	10220506
283	/	/	/	c.1135dup	Ser379Phefs*3	Frameshift	Exon9	EGF5-CR-TM	/	/	/	/	+	/	/	/	/	/	/	/	/	/	/	+	/	-	+	/	-	/	/	[6]	10533065
284	Italian	/	/	c.1139del	Pro380Leufs*32	Frameshift	Exon9	EGF5-CR-TM	/	/	/	/	/	/	/	/	/	/	/	/	/	/	/	/	/	/	/	/	/	ALGS	/	[87]	31343788
285	/	/	F	c.1148_1149del	Cys383Phefs*11	Frameshift	Exon9	EGF5-CR-TM	/	/	/	/	+	+	/	/	/	/	/	/	/	/	/	+	+	-	murmur	+	+	/	/	[44]	26076142
286	Chinese	/	/	c.1156G>A	Gly386Arg	Missense	Exon9	EGF5	/	/	/	/	+	+	/	/	/	/	/	/	/	/	/	-	/	/	TOF	-	-	/	/	[73]	30074189
287	/	/	F	c.1156G>A	Gly386Arg	Missense	Exon9	EGF5	/	/	/	/	+	+	/	/	/	/	/	/	/	/	/	+	+	-	murmur	/	+	/	/	[44]	26076142
288	Chinese	/	/	c.1156G>A	Gly386Arg	Missense	Exon9	EGF5	/	/	/	/	+	/	/	/	/	/	/	/	/	/	/	+	/	-	+	-	+	/	/	[35]	24748328
289	Polish	de novo	/	c.1156G>A	Gly386Arg	Missense	Exon9	EGF5	/	/	/	/	+	/	/	/	/	/	/	/	/	/	/	+	/	+	+	-	-	/	/	[35]	24748328
290	Polish	/	/	c.1156G>A	Gly386Arg	Missense	Exon9	EGF5	/	/	/	/	+	+	/	/	/	/	/	/	/	/	/	+	+	-	murmur	/	BV	/	/	[29]	22405927
291	Chinese	de novo	/	c.1156G>A	Gly386Arg	Missense	Exon9	EGF5	/	/	/	/	+	/	/	/	/	/	/	/	/	/	/	-	/	/	PS	-	BV	/	/	[30]	22488849
292	Vietnamese	de novo	/	c.1156G>A	Gly386Arg	Missense	Exon9	EGF5	/	/	/	/	+	/	/	/	/	/	/	/	/	/	/	+	-	Iris stromal hypoplasia	+	-	-	/	/	[7]	11058898
293	Australian	de novo	M	c.1156G>A	Gly386Arg	Missense	Exon9	EGF5	0.775	0.00833333	/	0.333333	+	/	/	/	/	/	/	/	/	/	/	+	-	-	PS	PKD	+	/	/	[125]	34399559
294	/	/	/	c.1160dup	Thr388Hisfs*7	Frameshift	Exon9	EGF5-CR-TM	/	/	/	/	-	-	/	/	/	/	/	/	/	/	/	+	/	-	PS	/	BV	/	/	[42]	25676721
295	Korean	/	/	c.1168C>T	Gln390*	Nonsense	Exon9	EGF5-CR-TM	/	/	/	/	/	/	/	/	/	/	/	/	/	/	/	/	/	/	/	/	/	ALGS	/	[37]	25525159
296	/	inherited	/	c.1168C>T	Gln390*	Nonsense	Exon9	EGF5-CR-TM	/	/	/	/	+	/	/	/	/	/	/	/	/	/	/	+	/	+	+	/	+	/	/	[4]	10220506
297	/	/	/	c.1168dup	Gln390Profs*5	Frameshift	Exon9	EGF5-CR-TM	/	/	/	/	+	/	/	/	/	/	/	/	/	/	/	+	+	-	-	RC	BV	/	/	[7]	11058898
298	Australian	/	/	c.1189A>T	Lys397*	Nonsense	Exon9	EGF5-CR-TM	/	/	/	/	/	/	/	/	/	/	/	/	/	/	/	/	/	/	/	/	/	ALGS	/	[37]	25525159
299	/	/	/	c.1191del	Lys397Asnfs*15	Frameshift	Exon9	EGF5-CR-TM	/	/	/	/	+	/	/	/	/	/	/	/	/	/	/	+	/	/	-	/	-	/	Liver transplant	[121]	34185059
300	/	de novo	/	c.1197del	Lys397Asnfs*15	Frameshift	Exon9	EGF5-CR-TM	/	/	/	/	+	/	/	/	/	/	/	/	/	/	/	+	/	-	+	/	-	/	/	[13]	15712272
301	Polish	de novo	/	c.1191del	Lys397Asnfs*15	Frameshift	Exon9	EGF5-CR-TM	/	/	/	/	+	/	/	/	/	/	/	/	/	/	/	+	/	+	+	-	-	/	/	[35]	24748328
302	/	de novo	/	c.1205del	Pro402Hisfs*10	Frameshift	Exon9	EGF5-CR-TM	/	/	/	/	+	/	/	/	/	/	/	/	/	/	/	-	/	/	+	/	BV	/	/	[30]	22488849
303	Vietnamese	/	/	c.1205dup	Gln403Thrfs*13	Frameshift	Exon9	EGF5-CR-TM	10	/	/	/	+	+	+	/	/	/	/	/	/	/	/	/	/	/	+	-	+	/	/	[62]	28776642
304	/	/	M	c.1206dup	Gln403Thrfs*13	Frameshift	Exon9	EGF5-CR-TM	/	/	/	/	+	/	/	/	/	/	/	/	/	/	/	+	/	-	+	-	-	/	/	[3]	9700188
305	Japanese	inherited	F	c.1206dup	Gln403Thrfs*13	Frameshift	Exon9	EGF5-CR-TM	/	/	/	/	+	/	/	/	/	/	/	/	/	/	/	+	/	+	+	-	-	/	/	[3]	9700188
306	Japanese	inherited	F	c.1206dup	Gln403Thrfs*13	Frameshift	Exon9	EGF5-CR-TM	/	/	/	/	+	/	/	/	/	/	/	/	/	/	/	+	/	+	+	-	-	/	/	[3]	9700188
307	Japanese	/	/	c.1207C>T	Gln403*	Nonsense	Exon9	EGF5-CR-TM	/	/	/	/	/	/	/	/	/	/	/	/	/	/	/	/	/	/	/	/	/	ALGS	/	[37]	25525159
308	/	de novo	/	c.1207C>T	Gln403*	Nonsense	Exon9	EGF5-CR-TM	/	/	/	/	+	/	/	/	/	/	/	/	/	/	/	+	/	-	+	-	-	/	/	[35]	24748328
309	Polish	de novo	/	c.1207C>T	Gln403*	Nonsense	Exon9	EGF5-CR-TM	/	/	/	/	+	/	/	/	/	/	/	/	/	/	/	+	/	-	+	/	-	/	/	[13]	15712272
310	Polish	inherited	/	c.1212del	Trp404*	Nonsense	Exon9	EGF5-CR-TM	/	/	/	/	+	/	/	/	/	/	/	/	/	/	/	+	/	-	+	/	+	/	/	[4]	10220506
311	/	inherited	M	c.1213del	Thr405Leufs*7	Frameshift	Exon9	EGF5-CR-TM	3.2	0.00833333	/	0.2	+	/	/	/	/	/	/	/	/	/	/	+	+	-	PS	-	+	/	/	[125]	34399559
312	/	/	/	c.1222dup	Thr408Asnfs*8	Frameshift	Exon9	EGF5-CR-TM	/	/	/	/	/	/	/	/	/	/	/	/	/	/	/	/	/	/	/	/	/	ALGS	/	[87]	31343788
313	/	/	/	c.1227C>A	Cys409*	Nonsense	Exon9	EGF5-CR-TM	/	/	/	/	+	+	/	/	/	/	/	/	/	/	/	+	/	/	VSD	+	-	/	/	[73]	30074189
314	/	/	/	c.1228C>T	Gln410*	Nonsense	Exon9	EGF5-CR-TM	/	/	/	/	/	/	/	/	/	/	/	/	/	/	/	/	/	/	/	/	/	ALGS	/	[37]	25525159
315	/	inherited	M	c.1262G>A	Cys421Tyr	Missense	Exon10	EGF6	/	/	/	/	+	+	/	/	/	/	/	/	/	/	/	/	/	/	/	/	/	/	/	[50]	26858187
316	Japanese	/	/	c.1264_1265del	Val422Lysfs*6	Frameshift	Exon10	EGF6-CR-TM	/	/	/	/	/	/	/	/	/	/	/	/	/	/	/	/	/	/	/	/	/	ALGS	/	[87]	31343788
317	/	/	/	c.1268dup	Asn423Lysfs*6	Frameshift	Exon10	EGF6-CR-TM	/	/	/	/	+	/	/	/	/	/	/	/	/	/	/	+	/	/	PS,ASD	/	-	/	Liver transplant	[121]	34185059
318	/	inherited	F	c.1270dup	Ala424Glyfs*5	Frameshift	Exon10	EGF6-CR-TM	7.1	0.00833333	/	6.53333	+	/	/	/	/	/	/	/	/	/	/	+	+	-	-	-	+	/	/	[125]	34399559
319	Chinese	inherited	M	c.1270dup	Ala424Glyfs*5	Frameshift	Exon10	EGF6-CR-TM	3.3	0.00833333	/	0.166667	+	/	/	/	/	/	/	/	/	/	/	+	+	-	PS	-	-	/	/	[125]	34399559
320	Chinese	inherited	M	c.1270dup	Ala424Glyfs*5	Frameshift	Exon10	EGF6-CR-TM	0.167	0	/	/	+	+	/	+	/	-	/	+	+	/	+	+	/	-	PS,PDA	-	-	/	/	[120]	34096022
321	Chinese	inherited	F	c.1270dup	Ala424Glyfs*5	Frameshift	Exon10	EGF6-CR-TM	4.5	0	/	/	+	+	/	+	/	-	/	+	+	/	+	+	+	-	-	-	-	/	/	[120]	34096022
322	Chinese	/	F	c.1270dup	Ala424Glyfs*5	Frameshift	Exon10	EGF6-CR-TM	/	/	/	/	-	/	/	/	/	-	/	/	/	/	/	+	/	-	-	-	-	/	/	[120]	34096022
323	Chinese	de novo	M	c.1281dup	Lys428*	Nonsense	Exon10	EGF6-CR-TM	/	/	/	/	+	+	/	/	/	/	/	/	/	/	/	-	-	-	murmur	/	+	/	/	[44]	26076142
324	Chinese	inherited	/	c.1286A>C	Asn429Thr	Missense	Exon10	EGF6	/	/	/	/	+	/	/	/	/	/	/	/	/	/	/	+	/	+	+	-	-	/	/	[35]	24748328
325	Polish	/	/	c.1302C>A	Tyr434*	Nonsense	Exon10	EGF6-CR-TM	/	/	/	/	/	/	/	/	/	/	/	/	/	/	/	/	/	/	/	/	/	/	/	[63]	28851938
326	Korean	/	/	c.1305C>G	Tyr435*	Nonsense	Exon10	EGF6-CR-TM	/	/	/	/	/	/	/	/	/	/	/	/	/	/	/	/	/	/	/	/	/	ALGS	/	[37]	25525159
327	/	inherited	F	c.1308C>A	Cys436*	Nonsense	Exon10	EGF6-CR-TM	/	3	/	/	+	/	/	/	/	/	/	/	/	/	/	/	/	/	/	/	/	liver disease	/	[132]	35257483
328	Chinese	/	/	c.1308C>A	Cys436*	Nonsense	Exon10	EGF6-CR-TM	/	/	/	/	+	+	/	/	/	/	/	/	/	/	/	+	+	-	PS,ASD	/	BV	Death, Renal insufficiency	/	[42]	25676721
329	Korean	Inherited	F	c.1308C>G	Cys436Trp	Missense	Exon10	EGF6	/	0	/	/	+	/	/	0	/	/	/	/	/	/	/	4	/	-	thoracic aorta hypoplasia	/	-	bile duct paucity	/	[33]	23801938
330	Italian	Inherited	F	c.1308C>G	Cys436Trp	Missense	Exon10	EGF6	/	/	/	/	/	/	/	/	/	/	/	/	/	/	/	+	/	/	thoracic aorta hypoplasia	/	/	/	/	[33]	23801938
331	Italian	/	M	c.1308C>G	Cys436Trp	Missense	Exon10	EGF6	/	/	/	/	/	/	/	/	/	/	/	/	/	/	/	+	/	/	/	RF	/	/	/	[33]	23801938
332	Italian	inherited	/	c.1312T>G	Cys438Gly	Missense	Exon10	EGF6	/	/	/	/	+	/	/	/	/	/	/	/	/	/	/	+	/	+	+	-	-	/	/	[35]	24748328
333	Polish	Inherited	F	c.1313_1314del	Cys438Serfs*10	Frameshift	Exon10	EGF6-CR-TM	/	/	/	/	+	+	/	/	/	/	/	/	/	/	/	+	+	-	+	/	+	biliary atresia	/	[47]	26618708
334	Czechic	/	/	c.1313G>A	Cys438Tyr	Missense	Exon10	EGF6	0	/	/	/	-	/	/	/	/	/	/	/	/	/	/	/	/	/	-	/	/	hypertensive	antihypertensive, aortic coarctation repair as an infant	[68]	29483232
335	/	/	/	c.1313G>C	Cys438Ser	Missense	Exon10	EGF6	/	/	/	/	/	/	/	/	/	/	/	/	/	/	/	/	/	/	/	/	/	ALGS	/	[87]	31343788
336	/	De novo	/	c.1313G>T	Cys438Phe	Missense	Exon10	EGF6	/	/	/	/	/	/	/	/	/	/	/	/	/	/	/	/	/	/	/	/	/	/	/	[4]	10220506
337	/	/	M	c.1323_1326del	Met443Valfs*6	Frameshift	Exon10	EGF6-CR-TM	/	/	/	/	+	+	/	/	/	/	/	/	/	/	/	+	+	-	murmur	-	+	/	/	[44]	26076142
338	Chinese	/	/	c.1323_1326del	Met443Valfs*6	Frameshift	Exon10	EGF6-CR-TM	/	/	/	/	+	+	/	/	/	/	/	/	/	/	/	+	+	-	murmur	-	BV	/	/	[29]	22405927
339	Chinese	/	/	c.1325G>A	Trp442*	Nonsense	Exon10	EGF6-CR-TM	/	/	/	/	/	/	/	/	/	/	/	/	/	/	/	/	/	/	/	/	/	ALGS	/	[37]	25525159
340	/	inherited	/	c.1325G>A	Trp442*	Nonsense	Exon10	EGF6-CR-TM	/	/	/	/	+	/	/	/	/	/	/	/	/	/	/	+	/	+	+	-	+	/	/	[35]	24748328
341	Polish	de novo	M	c.1326G>A	Trp442*	Nonsense	Exon10	EGF6-CR-TM	1.667	0	/	/	+	112.3(0.25)	/	+	/	+	+	+	+	/	/	/	/	/	PS (0)	/	-	hepatosplenomegaly(0.25),Xanthomas(0.75)	Blalock-Taussig shunt procedure (0.25), ursodeoxycholic acid (0.25), pravastatin(0.75), fenofibrate(0.917), pravastatin(1)	[131]	35155971
342	Japanese	/	/	c.1326G>A	Trp442*	Nonsense	Exon10	EGF6-CR-TM	/	/	/	/	/	/	/	/	/	/	/	/	/	/	/	/	/	/	/	/	/	ALGS	/	[37]	25525159
343	/	/	/	c.1348+1G>A	IVS10+1G>A	Splicing	Intron10	unkonwn	/	/	/	/	+	/	/	/	/	/	/	/	/	/	/	+	/	-	-	-	-	/	/	[35]	24748328
344	Chinese	/	/	c.1349-12T>G	IVS10-12T>G	Splicing	Intron10	unkonwn	/	/	/	/	+	/	/	/	/	/	/	/	/	/	/	+	/	+	-	/	-	/	/	[2]	9585603
345	/	/	/	c.1349–1G>C	IVS10-1G>C	Splicing	Intron10	unkonwn	/	/	/	/	/	/	/	/	/	/	/	/	/	/	/	/	/	/	/	/	/	ALGS	/	[87]	31343788
346	/	/	/	c.1349-1G>T	IVS10-1G>T	Splicing	Intron10	unkonwn	/	/	/	/	+	+	/	/	/	/	/	/	/	/	/	/	/	/	/	/	/	/	/	[89]	31450232
347	Polish	de novo	M	c.1349-10_1353del	unkonwn	Splicing	Intron10/Exon11	unkonwn	/	/	/	/	+	+	/	/	/	/	/	/	/	/	/	+	+	-	murmur	/	+	/	/	[44]	26076142
348	Chinese	/	/	c.1362C>A	Cys454*	Nonsense	Exon11	EGF7-CR-TM	/	/	/	/	/	/	/	/	/	/	/	/	/	/	/	/	/	/	/	/	/	ALGS	/	[87]	31343788
349	/	de novo	F	c.1382_1383del	Asp461Glyfs*8	Frameshift	Exon11	EGF7-CR-TM	/	/	/	/	+	+	/	/	/	/	/	/	/	/	/	+	-	-	murmur	-	+	/	/	[44]	26076142
350	Chinese	de novo	F	c.1382_1383del	Asp461Glyfs*8	Frameshift	Exon11	EGF7-CR-TM	/	/	/	/	+	+	/	/	/	/	/	/	/	/	/	+	/	/	murmur	-	-	/	/	[44]	26076142
351	Chinese	inherited	M	c.1387dup	Ser463Phefs*7	Frameshift	Exon11	EGF7-CR-TM	10	/	/	/	+	/	/	/	+	/	/	/	/	/	/	+	/	-	PS	/	/	mild developmental delay and failure to thrive	/	[18]	18266235
352	/	/	M	c.1387dup	Ser463Phefs*7	Frameshift	Exon11	EGF7-CR-TM	/	/	/	/	-	/	/	/	/	/	/	/	/	/	/	+	/	mild retinitis pigmentosa	-	/	/	/	/	[18]	18266235
353	/	inherited	F	c.1387dup	Ser463Phefs*7	Frameshift	Exon11	EGF7-CR-TM	7	/	/	/	+	/	/	/	/	/	/	/	/	/	/	+	/	-	-	/	/	mild developmental delay	/	[18]	18266235
354	Chinese	/	/	c.1393_1395+2del	unkonwn	Splicing	Exon11/Intron11	unkonwn	/	/	/	/	/	/	/	/	/	/	/	/	/	/	/	/	/	/	/	/	/	ALGS	/	[87]	31343788
355	/	/	/	c.1395+1G>A	IVS11+1G>A	Splicing	Intron11	unkonwn	/	/	/	/	/	/	/	/	/	/	/	/	/	/	/	/	/	/	/	/	/	ALGS	/	[37]	25525159
356	/	/	M	c.1395+1G>A	IVS11+1G>A	Splicing	Intron11	unkonwn	1	/	/	/	+	+	/	/	/	/	/	/	/	/	/	/	-	-	PS	/	/	/	/	[17]	17949281
357	/	/	F	c.1395+1G>A	IVS11+1G>A	Splicing	Intron11	unkonwn	5	/	/	/	+	-	/	/	/	/	/	/	/	/	/	/	+	-	PS,ASD	/	/	/	/	[17]	17949281
358	/	/	/	c.1395+1G>T	IVS11+1G>T	Splicing	Intron11	unkonwn	/	/	/	/	/	/	/	/	/	/	/	/	/	/	/	/	/	/	/	/	/	ALGS	/	[37]	25525159
359	/	/	M	c.1395+3A>C	IVS11+3A>C	Splicing	Intron11	unkonwn	2	/	/	/	+	/	/	/	+	/	/	/	/	/	/	/	+	AMS,MA,PR,irishypoplasia	COA	/	/	/	liver transplants	[127]	34886763
360	/	/	/	c.1395+3A>G	IVS11+3A>C	Splicing	Intron11	unkonwn	/	/	/	/	-	-	-	-	-	/	/	/	/	/	/	/	/	/	-	/	-	/	/	[121]	34185059
361	/	de novo	/	c.1395+3A>G	IVS11+3A>G	Splicing	Intron11	unkonwn	/	/	/	/	+	/	/	/	/	/	/	/	/	/	/	+	/	+	+	-	-	/	/	[35]	24748328
362	Polish	inherited	/	c.1395+3A>G	IVA11+3A>G	Splicing	Intron11	unkonwn	/	/	/	/	+	/	/	/	/	/	/	/	/	/	/	+	/	+	+	/	+	/	/	[6]	10533065
363	Italian	De novo	/	c.1395+3A>G	IVS11+3A>G	Splicing	Intron11	unkonwn	/	/	/	/	+	/	/	/	/	/	/	/	/	/	/	+	/	-	+	/	+	/	/	[4]	10220506
364	/	inherited	/	c.1395+3A>G	IVS11+3A>G	Splicing	Intron11	unkonwn	/	/	/	/	+	/	/	/	/	/	/	/	/	/	/	+	/	+	+	/	+	/	/	[4]	10220506
365	/	/	/	c.1395+5_1395+12del	IVS11+5_11+12del	Splicing	Intron11	unkonwn	/	/	/	/	+	/	/	/	/	/	/	/	/	/	/	+	-	-	+	-	BV	/	/	[7]	11058898
366	Australian	inherited	/	c.1396-9_1396-2del	IVS11-9_11-2del	Splicing	Intron11	unkonwn	/	/	/	/	/	/	/	/	/	/	/	/	/	/	/	/	/	/	/	/	/	/	/	[4]	10220506
367	/	inherited	M	c.1415G>A	Arg472His	Missense	Exon12	EGF7	/	/	/	/	/	/	/	/	/	/	/	/	/	/	/	/	/	exudative vitreoretinopathy	/	/	/	/	/	[85]	31273345
368	Chinese	/	F	c.1415G>A	Arg472His	Missense	Exon12	EGF7	/	/	/	/	/	/	/	/	/	/	/	/	/	/	/	/	/	exudative vitreoretinopathy	/	/	/	/	/	[85]	31273345
369	/	/	/	c.1426C>A	Pro476Thr	Missense	Exon12	EGF7	/	/	/	/	/	/	/	/	/	/	/	/	/	/	/	/	/	/	/	/	/	congenital hypothyroidism	/	[56]	28444304
370	/	/	/	c.1433_1444delinsC	Gly478Alafs*4	Frameshift	Exon12	EGF7-CR-TM	/	/	/	/	/	/	/	/	/	/	/	/	/	/	/	/	/	/	/	/	/	ALGS	/	[87]	31343788
371	/	/	M	c.1446_1448delTCAinsC	His483Leufs*2	Frameshift	Exon12	EGF7-CR-TM	40	/	/	/	/	/	/	/	/	/	/	/	/	/	/	/	/	/	/	/	/	ALGS	/	[123]	34358384
372	/	de novo	/	c.1450_1453del	Cys484Argfs*13	Frameshift	Exon12	EGF7-CR-TM	/	/	/	/	/	/	/	/	/	/	/	/	/	/	/	/	/	/	/	/	/	/	/	[112]	33726816
373	European	/	/	c.1452_1453del	Cys484*	Nonsense	Exon12	EGF7-CR-TM	/	/	/	/	/	/	/	/	/	/	/	/	/	/	/	/	/	/	/	/	/	ALGS	/	[87]	31343788
374	/	/	/	c.1454delinsTGT	Glu485Valfs*2	Frameshift	Exon12	EGF7-CR-TM	/	/	/	/	/	/	/	/	/	/	/	/	/	/	/	/	/	/	/	/	/	ALGS	/	[87]	31343788
375	/	/	/	c.1455_1456insTG	Arg486*	Nonsense	Exon12	EGF8-CR-TM	/	/	/	/	/	/	/	/	/	/	/	/	/	/	/	/	/	PR	congenital aortic aneurysm	/	/	Grave’s thyroid disease	/	[34]	24154662
376	Chinese	de novo	/	c.1456_1457delAG	Asp487Hisfs*3	Frameshift	Exon12	EGF8-CR-TM	/	/	/	/	+	/	/	/	/	/	/	/	/	/	/	+	/	+	+	-	-	/	/	[35]	24748328
377	Polish	de novo	M	c.1456dup	Arg486Lysfs*5	Frameshift	Exon12	EGF8-CR-TM	/	0.083	/	/	+	+	/	+	/	+	/	+	+	+	/	+	/	/	PS(0.083)	/	BV	failure to thrive, xanthomas	Ursodiol	[54]	27967296
378	/	inherited	/	c.1459_1460del	Asp487Hisfs*3	Frameshift	Exon12	EGF8-CR-TM	/	/	/	/	+	/	/	/	/	/	/	/	/	/	/	+	/	+	+	/	+	/	/	[4]	10220506
379	/	/	/	c.1461_1462del	Ile488Argfs*2	Frameshift	Exon12	EGF8-CR-TM	/	/	/	/	+	/	/	/	/	/	/	/	/	/	/	+	/	+	+	/	+	/	/	[2]	9585603
380	/	inherited	F	c.1461_1462dup	Ile488Thrfs*11	Frameshift	Exon12	EGF8-CR-TM	1.25	0 prenatal	/	/	-	/	/	/	/	/	/	+	+	/	/	/	/	/	PS,VSD(Prenatal), right ventricular hypertrophy	/	BV	/	corrective heart surgery(0.75)	[41]	25613755
381	Caucasian	inherited	F	c.1461_1462dup	Ile488Thrfs*11	Frameshift	Exon12	EGF8-CR-TM	5	/	/	/	/	/	/	/	/	/	/	/	/	/	/	/	/	/	PS,VSD.PFO	/	BV	/	ursodeoxycholic acid.	[41]	25613755
382	Caucasian	/	M	c.1461_1462dup	Ile488Thrfs*11	Frameshift	Exon12	EGF8-CR-TM	24	0.083	/	/	+	+	/	+	+	/	/	/	/	/	/	+	/	/	PS,VSD	/	/	shortening of the distal phalanges	living-donor liver transplantation(5)	[41]	25613755
383	Caucasian	De novo	/	c.1463del	Ile488Thrfs*10	Frameshift	Exon12	EGF8-CR-TM	/	/	/	/	+	/	/	/	/	/	/	/	/	/	/	+	/	-	+	/	-	/	/	[4]	10220506
384	/	de novo	M	c.1468G>T	Glu490*	Nonsense	Exon12	EGF8-CR-TM	/	/	/	/	+	+	/	/	/	/	/	/	/	/	/	+	-	-	murmur	-	+	/	/	[44]	26076142
385	/	de novo	/	c.1481dup	Asn494Lysfs*12	Frameshift	Exon12	EGF8-CR-TM	/	/	/	/	/	/	/	/	/	/	/	/	/	/	/	/	/	PR	/	/	/	/	/	[45]	26355662
386	/	inherited	M	c.1485_1486del	Cys496Phefs*9	Frameshift	Exon12	EGF8-CR-TM	/	3	/	/	+	/	/	/	/	/	/	/	/	/	/	/	/	/	/	/	/	liver disease	/	[132]	35257483
387	Chinese	de novo	/	c.1485_1486del	Cys496Phefs*9	Frameshift	Exon12	EGF8-CR-TM	/	/	/	/	/	/	/	/	/	/	/	/	/	/	/	/	/	/	/	/	/	/	/	[112]	33726816
388	European	/	/	c.1485_1486del	Cys496Phefs*9	Frameshift	Exon12	EGF8-CR-TM	/	/	/	/	/	/	/	/	/	/	/	/	/	/	/	/	/	/	PS	/	/	/	/	[21]	20437614
389	/	de novo	/	c.1485_1486del	Cys496Phefs*9	Frameshift	Exon12	EGF8-CR-TM	/	/	/	/	+	/	/	/	/	/	/	/	/	/	/	+	/	+	+	/	+	/	/	[13]	15712272
390	Polish	/	/	c.1485_1486del	Cys496Phefs*9	Frameshift	Exon12	EGF8-CR-TM	/	/	/	/	+	/	/	/	/	/	/	/	/	/	/	+	/	+	+	/	+	/	/	[4]	10220506
391	/	de novo	/	c.1485_1486del	Cys496Phefs*9	Frameshift	Exon12	EGF8-CR-TM	/	/	/	/	+	/	/	/	/	/	/	/	/	/	/	+	/	+	+	-	+	/	/	[35]	24748328
392	/	/	/	c.1491del	Asn498Metfs*66	Frameshift	Exon12	EGF8-CR-TM	/	/	/	/	/	/	/	/	/	/	/	/	/	/	/	/	/	/	/	/	/	ALGS	/	[87]	31343788
393	/	inherited	M	c.1499del	Gly500Valfs*64	Frameshift	Exon12	EGF8-CR-TM	0.333	/	/	/	+	+	+	/	/	/	/	/	/	/	/	/	/	/	/	/	/	/	/	[51]	26944031
394	Chinese	/	M	c.1499delG	Gly500Valfs*64	Frameshift	Exon12	EGF8-CR-TM	/	/	/	/	+	+	/	/	/	/	/	/	/	/	/	-	-	-	murmur	-	+	/	/	[44]	26076142
395	Chinese	inherited	/	c.1511A>G	Asn504Ser	Missense	Exon12	EGF8	/	/	/	/	/	/	/	/	/	/	/	/	/	/	/	/	/	cataract	/	/	/	/	/	[103]	32883240
396	Chinese	/	/	c.1511A>G	Asn504Ser	Missense	Exon12	EGF8	/	/	/	/	+	+	/	/	/	/	/	/	/	/	/	-	/	/	-	-	BV	/	/	[73]	30074189
397	/	/	/	c.1511A>G	Asn504Ser	Missense	Exon12	EGF8	/	/	/	/	+	+	/	/	/	/	/	/	/	/	/	-	/	/	PS	-	-	/	/	[73]	30074189
398	/	/	/	c.1511A>G	Asn504Ser	Missense	Exon12	EGF8	/	/	/	/	/	/	/	/	/	/	/	/	/	/	/	/	/	/	TOF,PFO	/	/	/	/	[55]	28372585
399	Chinese	/	/	c.1526del	Phe509Serfs*55	Frameshift	Exon12	EGF8-CR-TM	/	/	/	/	/	/	/	/	/	/	/	/	/	/	/	/	/	/	/	/	/	ALGS	/	[87]	31343788
400	/	/	/	c.1527C>A	Phe509Leu	Missense	Exon12	EGF8	/	/	/	/	/	/	/	/	/	/	/	/	/	/	/	/	/	/	/	/	/	congenital hypothyroidism	/	[56]	28444304
401	Italian	/	/	c.1528C>T	Gln510*	Nonsense	Exon12	EGF8-CR-TM	/	/	/	/	/	/	/	/	/	/	/	/	/	/	/	/	/	/	/	/	/	ALGS	/	[37]	25525159
402	/	/	M	c.1544del	Thr515Metfs*49	Frameshift	Exon12	EGF8-CR-TM	47	14	/	47	+	/	/	/	/	/	/	/	/	/	/	+	/	-	PS,ASD(14)	RF(34),ESRD(47)	BV	alcoholic liver injury(34)	operation for ASD	[43]	26064488
403	Japanese	/	/	c.1563_1564del	Cys522Serfs*8	Frameshift	Exon12	EGF8-CR-TM	/	/	/	/	-	-	-	-	-	/	/	/	/	/	/	-	/	/	bicuspid aortic valve	/	Scoliosis,degenerative disc disease	/	/	[121]	34185059
404	/	/	/	c.1563_1564del	Cys522Serfs*8	Frameshift	Exon12	EGF8-CR-TM	/	/	/	/	+	+	/	/	/	/	/	/	/	/	/	+	/	/	PS	+	-	/	/	[73]	30074189
405	/	/	/	c.1567C>T	Gln523*	Nonsense	Exon13	EGF8-CR-TM	/	/	/	/	/	/	/	/	/	/	/	/	/	/	/	/	/	/	/	/	/	ALGS	/	[37]	25525159
406	/	/	/	c.1603C>T	Gln535*	Nonsense	Exon13	EGF9-CR-TM	/	/	/	/	/	/	/	/	/	/	/	/	/	/	/	/	/	/	/	/	/	ALGS	/	[37]	25525159
407	/	de novo	/	c.1603C>T	Gln535*	Nonsense	Exon13	EGF9-CR-TM	/	/	/	/	+	/	/	/	/	/	/	/	/	/	/	+	/	+	+	-	-	/	/	[35]	24748328
408	Polish	de novo	/	c.1603C>T	Gln535*	Nonsense	Exon13	EGF9-CR-TM	/	/	/	/	+	/	/	/	/	/	/	/	/	/	/	+	/	+	+	/	-	/	/	[13]	15712272
409	Polish	/	F	c.1612_1615del	Ala538Serfs*25	Frameshift	Exon13	EGF9-CR-TM	/	/	/	/	+	/	/	/	/	/	/	/	/	/	/	+	/	/	/	/	/	/	/	[15]	17414143
410	/	/	/	c.1615C>T	Gln539*	Nonsense	Exon13	EGF9-CR-TM	/	/	/	/	+	/	/	/	/	/	/	/	/	/	/	-	/	-	+	+	-	/	/	[40]	25606387
411	Chinese	/	/	c.1641T>G	Tyr547*	Nonsense	Exon13	EGF9-CR-TM	/	/	/	/	/	/	/	/	/	/	/	/	/	/	/	/	/	/	/	/	/	ALGS	/	[37]	25525159
412	/	/	/	c.1647del	Cys549*	Nonsense	Exon13	EGF9-CR-TM	/	/	/	/	+	/	/	/	/	/	/	/	/	/	/	+	/	+	+	/	+	/	/	[2]	9585603
413	/	/	/	c.1655C>T	Pro552Leu	Missense	Exon13	EGF9	/	/	/	/	/	/	/	/	/	/	/	/	/	/	/	/	/	/	/	/	/	congenital hypothyroidism	/	[124]	34374102
414	Chinese	/	/	c.1655C>T	Pro552Leu	Missense	Exon13	EGF9	/	/	/	/	/	+	/	/	/	/	/	/	/	/	/	/	/	/	/	/	/	/	/	[75]	30366773
415	Chinese (Taiwan)	/	/	c.1657G>T	Glu553*	Nonsense	Exon13	EGF9-CR-TM	/	/	/	/	/	/	/	/	/	/	/	/	/	/	/	/	/	/	/	/	/	ALGS	/	[37]	25525159
416	/	/	/	c.1663dup	Tyr555Leufs*2	Frameshift	Exon13	EGF9-CR-TM	/	/	/	/	+	+	/	/	/	/	/	/	/	/	/	/	/	/	/	/	/	/	/	[89]	31450232
417	Chinese	/	/	c.1665T>G	Tyr555*	Nonsense	Exon13	EGF9-CR-TM	/	/	/	/	/	/	/	/	/	/	/	/	/	/	/	/	/	/	/	/	/	ALGS	/	[37]	25525159
418	/	de novo	/	c.1678del	Cys560Alafs*4	Frameshift	Exon13	EGF9-CR-TM	/	/	/	/	+	/	/	/	/	/	/	/	/	/	/	+	/	/	+	/	BV	/	/	[30]	22488849
419	Vietnamese	/	/	c.1682C>G	Ser561*	Nonsense	Exon13	EGF9-CR-TM	/	/	/	/	/	/	/	/	/	/	/	/	/	/	/	/	/	/	/	/	/	ALGS	/	[87]	31343788
420	/	/	/	c.1713_1714del	Cys572*	Nonsense	Exon13	EGF10-CR-TM	/	/	/	/	+	/	/	/	/	/	/	/	/	/	/	+	/	+	+	/	+	/	/	[4]	10220506
421	/	/	/	c.1713dup	Cys572Leufs*2	Frameshift	Exon13	EGF10-CR-TM	/	/	/	/	/	/	/	+	/	/	/	/	/	/	/	+	/	/	PS,ASD	/	-	/	/	[121]	34185059
422	Chinese	/	M	c.1720G>A	Val574Met	Missense	Exon13	EGF10	/	/	/	/	+	+	/	+	/	/	/	/	/	/	/	-	/	/	-	/	-	/	/	[52]	27256232
423	Chinese	/	F	c.1720G>C	Val574Leu	Missense	Exon13	EGF10	0.417	/	/	0.417	+	+	/	/	/	/	/	/	/	/	/	/	-	-	PS	/	/	/	/	[17]	17949281
424	Polish	/	/	c.1720+1dup	IVS13+1dup	Splicing	Intron13	unkonwn	/	/	/	/	/	/	/	/	/	/	/	/	/	/	/	/	/	/	/	/	/	/	/	[63]	28851938
425	Korean	de novo	/	c.1720+2T>C	IVS13+2T>C	Splicing	Intron13	unkonwn	/	0 Prenatal	/	/	/	/	/	/	/	/	/	/	/	/	/	/	/	/	VSD,PS	/	/	/	/	[128]	34906519
426	/	/	/	c.1721-1G>A	IVS13 as G-A -1	Splicing	Intron13	unkonwn	/	/	/	/	/	/	/	/	/	/	/	/	/	/	/	/	/	/	/	/	/	ALGS	/	[37]	25525159
427	/	/	/	c.1721-1G>C	IVS13 as G-C -1	Splicing	Intron13	unkonwn	/	/	/	/	/	/	/	/	/	/	/	/	/	/	/	/	/	/	/	/	/	ALGS	/	[37]	25525159
428	/	de novo	/	c.1721-1G>C	IVS13-1G>C	Splicing	Intron13	unkonwn	/	/	/	/	+	/	/	/	/	/	/	/	/	/	/	+	-	-	+	-	-	/	/	[7]	11058898
429	Australian	de novo	/	c.1736_1737del	Thr579Serfs*10	Frameshift	Exon14	EGF10-CR-TM	/	/	/	/	+	/	/	/	/	/	/	/	/	/	/	+	/	+	+	-	+	/	/	[35]	24748328
430	Polish	de novo	F	c.1741dup	Ala581Glyfs*8	Frameshift	Exon14	EGF10-CR-TM	0.6	0.00833333	/	0.0916667	+	/	/	/	/	/	/	/	/	/	/	+	-	-	VAD,ASD	-	+	/	/	[125]	34399559
431	Chinese	inherited	M	c.1760C>T	Thr587Ile	Missense	Exon14	EGF10	25	/	/	25	+	+	/	/	/	/	/	/	/	/	/	+	/	/	VSD,coarctation of the aorta	/	/	congenital hypothyroidism	/	[49]	26760175
432	Italian	/	/	c.1763del	Pro588Leufs*28	Frameshift	Exon14	EGF10-CR-TM	/	/	/	/	+	+	/	/	/	/	/	/	/	/	/	+	/	/	PS	/	BV	ALGS	/	[42]	25676721
433	Korean	de novo	/	c.1767dup	Gly590Argfs*27	Frameshift	Exon14	EGF10-CR-TM	/	/	/	/	/	/	/	/	/	/	/	/	/	/	/	/	/	/	/	/	/	/	/	[8]	11139247
434	/	/	F	c.1771_1775delGTGCG1insT	Val591Cysfs*149	Frameshift	Exon14	EGF10-CR-TM	/	/	/	/	+	+	/	/	/	/	/	/	/	/	/	+	+	-	murmur	+	-	/	/	[44]	26076142
435	Chinese	/	/	c.1771_1775delGTGCGinsT	Val591Cysfs*149	Frameshift	Exon14	EGF10-CR-TM	/	/	/	/	+	+	/	/	/	/	/	/	/	/	/	+	+	-	murmur	+	-	/	/	[29]	22405927
436	Chinese	inherited	/	c.1794_1797del	Cys599Valfs*143	Frameshift	Exon14	EGF10-CR-TM	/	0 Prenatal	/	/	/	/	/	/	/	/	/	/	/	/	/	/	/	/	COA, PS	/	/	persistent left superior vena cava and aberrant right subclavian artery	/	[130]	35151641
437	Chinese	/	F	c.1794_1797del	Cys599Valfs*143	Frameshift	Exon14	EGF10-CR-TM	26	/	/	26	-	-	-	-	/	/	/	/	/	/	/	/	/	-	-	-	-	/	/	[130]	35151641
438	Chinese	inherited	/	c.1809_1810dup	Lys604Argfs*140	Frameshift	Exon14	EGF10-CR-TM	/	/	/	/	+	/	/	/	/	/	/	/	/	/	/	+	/	-	+	/	-	/	/	[4]	10220506
439	/	inherited	/	c.1809_1810insTGGG	Lys604Trpfs*14	Frameshift	Exon14	EGF10-CR-TM	/	/	/	/	+	/	/	/	/	/	/	/	/	/	/	+	/	+	+	-	-	/	/	[35]	24748328
440	Polish	inherited	/	c.1809_1810insTGGG	Lys604Trpfs*14	Frameshift	Exon14	EGF10-CR-TM	/	/	/	/	+	/	/	/	/	/	/	/	/	/	/	+	/	+	+	/	-	/	/	[13]	15712272
441	Polish	/	/	c.1822C>T	Gln608*	Nonsense	Exon14	EGF10-CR-TM	/	/	/	/	/	/	/	/	/	/	/	/	/	/	/	/	/	/	/	/	/	ALGS	/	[87]	31343788
442	/	de novo	M	c.1842del	Cys615Valfs*128	Frameshift	Exon14	EGF10-CR-TM	/	/	/	/	+	+	/	/	/	/	/	/	/	/	/	+	-	-	murmur	+	-	/	/	[44]	26076142
443	Chinese	inherited	F	c.1856_1857delAA	Lys619Argfs*9	Frameshift	Exon14	EGF10-CR-TM	2.8	0.00833333	/	0.208333	+	/	/	/	/	/	/	/	/	/	/	+	-	-	-	-	+	/	/	[125]	34399559
444	Chinese	de novo	M	c.1859del	Gly620Alafs*123	Frameshift	Exon14	EGF10-CR-TM	/	/	/	/	+	+	/	/	/	/	/	/	/	/	/	+	-	-	murmur	-	+	/	/	[44]	26076142
445	Chinese	/	/	c.1859dup	Phe621Leufs*8	Frameshift	Exon14	EGF10-CR-TM	/	/	/	/	+	/	/	/	/	/	/	/	/	/	/	+	/	-	+	/	/	/	/	[2]	9585603
446	Canadian	/	/	c.1860dup	Phe621Leufs*8	Frameshift	Exon14	EGF10-CR-TM	2	/	/	/	+	+	+	/	/	/	/	/	/	/	/	/	/	/	+	-	-	failure to thrive	/	[62]	28776642
447	/	/	/	c.1860dup	Phe621Leufs*8	Frameshift	Exon14	EGF10-CR-TM	/	/	/	/	+	+	/	/	/	/	/	/	/	/	/	+	+	-	PS	/	BV	bile duct paucity	/	[42]	25676721
448	Korean	/	/	c.1868del	Gly623Glufs*118	Frameshift	Exon14	EGF10-CR-TM	/	/	/	/	+	+	/	/	/	/	/	/	/	/	/	+	+	-	murmur	+	BV	/	/	[29]	22405927
449	Chinese	/	M	c.1868del	Gly623Glufs*118	Frameshift	Exon14	EGF10-CR-TM	/	/	/	/	+	+	/	/	/	/	/	/	/	/	/	+	+	-	murmur	+	+	/	/	[44]	26076142
450	Chinese	/	/	c.1868G>T	Gly623Val	Missense	Exon14	EGF10	2	/	/	/	+	+	-	/	/	/	/	/	/	/	/	-	/	/	TOF	-	-	/	/	[62]	28776642
451	/	/	/	c.1875C>G	Tyr625*	Nonsense	Exon14	EGF10-CR-TM	/	/	/	/	/	/	/	/	/	/	/	/	/	/	/	/	/	/	/	/	/	ALGS	/	[37]	25525159
452	/	de novo	/	c.1875C>G	Tyr625*	Nonsense	Exon14	EGF10-CR-TM	/	/	/	/	+	/	/	/	/	/	/	/	/	/	/	+	/	+	+	/	\	/	/	[4]	10220506
453	/	/	/	c.1885+1_1885+2dup	IVS14+1_14+2dup	Splicing	Intron14	unkonwn	/	/	/	/	+	+	/	/	/	/	/	/	/	/	/	/	/	/	/	/	/	/	/	[89]	31450232
454	Chinese	de novo	F	c.1885+3_1885+4insGT	IVS14+3_14+3insGT	Splicing	Intron14	unkonwn	/	/	/	/	+	+	/	/	/	/	/	/	/	/	/	+	/	/	murmur	-	-	/	/	[44]	26076142
455	Chinese	de novo	/	c.1897delT	Cys633fs	Frameshift	Exon15	EGF11-CR-TM	/	/	/	/	+	/	/	/	/	/	/	/	/	/	/	+	/	-	+	+	+	/	/	[35]	24748328
456	Polish	/	/	c.1899_1900del	Cys633*	Nonsense	Exon15	EGF11-CR-TM	/	/	/	/	+	+	-	-	-	/	/	/	/	/	/	-	/	-	VSD,PS	/	Scoliosis,BV	hepatosplenomegaly	/	[121]	34185059
457	/	de novo	F	c.1899_1900del	Cys633*	Nonsense	Exon15	EGF11-CR-TM	/	/	/	/	+	+	/	/	/	/	/	/	/	/	/	-	/	/	murmur	/	+	/	/	[44]	26076142
458	Chinese	de novo	M	c.1899_1900del	Cys633*	Nonsense	Exon15	EGF11-CR-TM	/	/	/	/	+	+	/	/	/	/	/	/	/	/	/	+	/	maculopathy	+	/	+	biliary atresia	/	[47]	26618708
459	Czechic	de novo	/	c.1899_1900del	Cys633*	Nonsense	Exon15	EGF11-CR-TM	/	/	/	/	+	/	/	/	/	/	/	/	/	/	/	+	/	+	+	/	+	/	/	[4]	10220506
460	/	inherited	/	c.1913del	Cys638Leufs*105	Frameshift	Exon15	EGF11-CR-TM	/	0.583	/	0.583	+	+	/	/	/	/	/	/	/	/	/	/	/	/	PS	ren arcuatus	-	behavioral disorders	/	[119]	34071626
461	Czechic	Inherited	M	c.1931delG	Cys644Serfs*99	Frameshift	Exon15	EGF11-CR-TM	/	/	/	/	+	+	/	/	/	/	/	/	/	/	/	+	/	/	murmur	-	-	/	/	[44]	26076142
462	Chinese	/	/	c.1948_1951dup	Tyr651Phefs*7	Frameshift	Exon15	EGF11-CR-TM	/	/	/	/	+	+	/	/	/	/	/	/	/	/	/	+	/	/	PS	+	-	/	/	[73]	30074189
463	/	/	/	c.1976G>A	Trp659*	Nonsense	Exon15	EGF11-CR-TM	/	/	/	/	/	/	/	/	/	/	/	/	/	/	/	/	/	/	/	/	/	ALGS	/	[37]	25525159
464	/	De novo	M	c.1976G>A	Trp659*	Nonsense	Exon15	EGF11-CR-TM	5.5	0.066	/	3	+	+	/	/	/	/	/	+	+	/	/	+	+	-	PS	-	-	Growth delay	/	[72]	29783821
465	Chinese	De novo	F	c.1977G>Aa	Trp659*	Nonsense	Exon15	EGF11-CR-TM	7.5	0.016	/	7	+	+	/	/	/	/	/	+	+	/	/	+	+	-	PS,ASD	-	BV,radioulnar synostosis	Growth delay	/	[72]	29783821
466	Chinese	/	/	c.1978del	Glu660Argfs*83	Frameshift	Exon15	EGF11-CR-TM	/	/	/	/	/	/	/	/	/	/	/	/	/	/	/	+	+	-	+	-	-	liver disease	/	[105]	33077891
467	American	de novo	/	c.1983_1984insC	Ala662Argfs*4	Frameshift	Exon15	EGF11-CR-TM	/	/	/	/	+	/	/	/	/	/	/	/	/	/	/	+	/	+	+	-	+	/	hepatic transplantation	[8]	11139247
468	/	/	/	c.1984del	Ala662Profs*81	Frameshift	Exon15	EGF11-CR-TM	/	/	/	/	/	/	/	/	/	/	/	/	/	/	/	/	/	/	TOF	/	/	/	/	[122]	34328347
469	Canadian	/	/	c.1984del	Ala662Profs*81	Frameshift	Exon15	EGF11-CR-TM	/	/	/	/	/	/	/	/	/	/	/	/	/	/	/	/	/	/	/	/	/	ALGS	/	[87]	31343788
470	/	/	/	c.1988A>G	Tyr663Cys	Missense	Exon15	EGF11	/	/	/	/	/	/	/	/	/	/	/	/	/	/	/	/	/	/	/	/	/	congenital hypothyroidism	/	[56]	28444304
471	Italian	/	/	c.1991G>C	Cys664Ser	Missense	Exon15	EGF11	/	/	/	/	/	/	/	/	/	/	/	/	/	/	/	/	/	/	PS	/	/	/	/	[21]	20437614
472	/	/	/	c.1992T>A	Cys664*	Nonsense	Exon15	EGF11-CR-TM	/	/	/	/	/	/	/	/	/	/	/	/	/	/	/	/	/	/	/	/	/	ALGS	/	[87]	31343788
473	Japanese	inherited	/	c.1998dup	Asn667Glnfs*3	Frameshift	Exon15	EGF12-CR-TM	/	/	/	/	+	/	/	/	/	/	/	/	/	/	/	+	/	+	+	/	+	/	/	[4]	10220506
474	/	de novo	F	c.2000-2A>C	IVS15-2A>C	Splicing	Intron15	unkonwn	0.225	0.00833333	0.225	0.175	+	/	/	/	/	/	/	/	/	/	/	+	/	/	PS,ASD	-	+	/	/	[125]	34399559
475	Chinese	/	/	c.2003T>C	Ile668Thr	Missense	Exon16	EGF12	/	/	/	/	+	+	/	/	/	/	/	/	/	/	/	-	/	/	-	+	BV	Bile duct paucity	/	[73]	30074189
476	/	inherited	/	c.2016C>T	Ser672=	silent	Exon16	EGF12	/	/	/	/	+	/	/	/	/	/	/	/	/	/	/	+	/	-	+	/	-	/	/	[11]	12497640
477	/	/	/	c.2024C>T	Pro675Leu	Missense	Exon16	EGF12	/	/	/	/	/	/	/	/	/	/	/	/	/	/	/	/	/	late-onset high myopia	/	/	/	/	/	[67]	29453956
478	Chinese	/	M	c.2026del	Cys676Alafs*67	Frameshift	Exon16	EGF12-CR-TM	3	0.667	/	3	+	+	/	/	/	/	/	/	/	/	/	+	/	-	+	-	/	motor delay, severe psychomotor retardation	/	[83]	31157196
479	Caucasian	de novo	M	c.2026T>G	Cys676Gly	Missense	Exon16	EGF12	/	/	/	/	+	+	/	/	/	/	/	/	/	/	/	+	-	-	murmur	/	+	/	/	[44]	26076142
480	Chinese	/	/	c.2028C>A	Cys676*	Nonsense	Exon16	EGF12-CR-TM	/	/	/	/	/	/	/	/	/	/	/	/	/	/	/	/	/	/	/	/	/	ALGS	/	[87]	31343788
481	/	inherited	M	c.2039del	Gly680Alafs*63	Frameshift	Exon16	EGF12-CR-TM	/	6	/	6	+	+	/	/	/	/	/	/	/	/	/	/	/	/	PS	-	-	/	/	[119]	34071626
482	Czechic	/	/	c.2039del	Gly680Alafs*63	Frameshift	Exon16	EGF12-CR-TM	/	/	/	/	/	/	/	/	/	/	/	/	/	/	/	/	/	/	/	/	/	ALGS	/	[87]	31343788
483	/	de novo	/	c.2039dup	Thr681Hisfs*8	Frameshift	Exon16	EGF12-CR-TM	/	/	/	/	+	/	/	/	/	/	/	/	/	/	/	+	/	+	+	/	+	/	/	[4]	10220506
484	/	/	/	c.2044dup	Cys682Leufs*7	Frameshift	Exon16	EGF12-CR-TM	/	/	/	/	/	/	/	/	/	/	/	/	/	/	/	/	/	/	/	/	/	ALGS	/	[87]	31343788
485	/	/	M	c.2048G>A	Arg683His	Missense	Exon16	EGF12	0.5	/	/	0.5	+	/	0.5	+	/	/	/	/	/	/	/	/	/	/	/	/	/	Biliary atresia	hepatic portoenterostomy	[71]	29707407
486	/	Inherited	M	c.2050del	Asp684Thrfs*59	Frameshift	Exon16	EGF12-CR-TM	/	/	/	/	+	+	/	/	/	/	/	/	/	/	/	+	-	-	+	/	+	/	/	[47]	26618708
487	Czechic	Inherited	M	c.2050del	Asp684Thrfs*59	Frameshift	Exon16	EGF12-CR-TM	/	/	/	/	+	+	/	/	/	/	/	/	/	/	/	+	+	-	+	/	-	/	/	[47]	26618708
488	Czechic	/	/	c.2059_2060insT	Asn687Ilefs*2	Frameshift	Exon16	EGF12-CR-TM	/	/	/	/	+	/	/	/	/	/	/	/	/	/	/	+	/	+	+	/	+	/	/	[2]	9585603
489	Chinese	de novo	/	c.2065_2066del	Phe689Leufs*3	Frameshift	Exon16	EGF12-CR-TM	/	/	/	/	+	/	/	/	/	/	/	/	/	/	/	+	/	+	+	-	-	/	/	[35]	24748328
490	Polish	/	/	c.2066del	Phe689Serfs*54	Frameshift	Exon16	EGF12-CR-TM	/	/	/	/	-	-	-	-	-	/	/	/	/	/	/	/	/	/	Hypertension	/	-	/	/	[121]	34185059
491	/	/	F	c.2070_2073dup	Asp692Leufs*2	Frameshift	Exon16	EGF12-CR-TM	/	/	/	/	+	+	/	/	/	/	/	/	/	/	/	+	+	-	murmur	-	-	/	/	[44]	26076142
492	Chinese	/	F	c.2071T>A	Cys691Ser	Missense	Exon16	EGF12	/	/	/	/	+	+	/	/	/	/	/	/	/	/	/	+	-	-	without murmur	-	+	/	/	[44]	26076142
493	Chinese	inherited	/	c.2073dup	Asp692*	Nonsense	Exon16	EGF12-CR-TM	/	/	/	/	+	/	/	/	/	/	/	/	/	/	/	+	/	+	+	/	-	/	/	[4]	10220506
494	/	/	/	c.2077dup	Cys693Leufs*2	Frameshift	Exon16	EGF12-CR-TM	/	/	/	/	+	+	/	/	/	/	/	/	/	/	/	/	/	/	/	/	/	/	/	[89]	31450232
495	Chinese	/	/	c.2078_2079del	Cys693*	Nonsense	Exon16	EGF12-CR-TM	/	/	/	/	/	/	/	/	/	/	/	/	/	/	/	/	/	/	/	/	/	ALGS	/	[87]	31343788
496	/	/	/	c.2079T>A	Cys693*	Nonsense	Exon16	EGF12-CR-TM	/	/	/	/	-	-	/	/	/	/	/	/	/	/	/	+	/	-	PS	/	-	/	/	[42]	25676721
497	Korean	/	M	c.2080_2087dup	Trp697Lysfs*49	Frameshift	Exon16	EGF12-CR-TM	28	0	/	28	+	+	-	0	-	/	/	+	+	+	+	+	/	Reduced visual acuity	ASD(7)	/	/	/	/	[80]	30746957
498	Chinese	/	/	c.2084del	Asn695Metfs*48	Frameshift	Exon16	EGF12-CR-TM	/	/	/	/	/	/	/	/	/	/	/	/	/	/	/	/	/	/	/	/	/	ALGS	/	[87]	31343788
499	/	/	/	c.2085_2089del	Asn695Lysfs*10	Frameshift	Exon16	EGF12-CR-TM	/	/	/	/	+	/	/	/	/	/	/	/	/	/	/	+	/	+	+	/	+	/	/	[2]	9585603
500	/	/	/	c.2085_2089del	Asn695Lysfs*10	Frameshift	Exon16	EGF12-CR-TM	/	/	/	/	+	/	/	/	/	/	/	/	/	/	/	+	/	-	+	/	-	/	/	[2]	9585603
501	/	/	/	c.2092_2093insG	Lys698Argfs*9	Frameshift	Exon16	EGF12-CR-TM	4	/	/	/	+	/	/	/	/	/	/	/	/	/	/	/	/	/	+	/	/	hypertensive	antihypertensive, angio, stenting, B renal autotxp, gortEbypass of aorta	[68]	29483232
502	/	/	/	c.2094del	Gly699Glufs*44	Frameshift	Exon16	EGF12-CR-TM	/	/	/	/	+	+	/	/	/	/	/	/	/	/	/	+	-	-	+	/	-	Growth retardatio	/	[5]	10429362
503	/	/	/	c.2103del	Cys702Alafs*41	Frameshift	Exon16	EGF12-CR-TM	/	/	/	/	+	+	/	/	/	/	/	/	/	/	/	+	-	-	+	/	-	/	/	[5]	10429362
504	Japanese	/	M	c.2103dup	Cys702Leufs*5	Frameshift	Exon16	EGF12-CR-TM	7	/	/	/	/	/	/	/	/	/	/	/	/	/	/	/	/	/	/	/	/	ALGS	/	[110]	33448881
505	African	/	/	c.2110del	Ser704Hisfs*39	Frameshift	Exon16	EGF12-CR-TM	/	/	/	/	+	/	/	/	/	/	/	/	/	/	/	+	/	+	+	/	+	/	/	[4]	10220506
506	/	de novo	/	c.2111C>G	Ser704*	Nonsense	Exon16	EGF13-CR-TM	/	/	/	/	+	/	/	/	/	/	/	/	/	/	/	+	/	-	+	/	+	/	/	[4]	10220506
507	/	/	F	c.2113+1G>T	IVS16+1G>T	Splicing	Intron16	unkonwn	33	/	/	/	/	/	/	/	/	/	/	/	/	/	/	/	/	/	PS,VSD	/	/	progressive stridor and weakness	/	[96]	32190976
508	/	inherited	M	c.2114-5_2119del	unkonwn	Frameshift	Intron16	unkonwn	42	22	/	/	/	/	/	/	/	/	/	/	/	/	/	/	/	/	TAA	/	/	/	Bentall surgery with mechanical aortic valve replacement	[134]	35819173
509	European	/	F	c.2114-5_2119del	unkonwn	Frameshift	Intron16	unkonwn	/	/	63	/	/	/	/	/	/	/	/	/	/	/	/	/	/	/	TAA	/	/	/	preventive surgery with aortic replacement	[134]	35819173
510	European	inherited	F	c.2114-5_2119del	unkonwn	Frameshift	Intron16	unkonwn	/	/	/	/	/	/	/	/	/	/	/	/	/	/	/	/	/	/	multiple intracranial aneurysms	/	/	/	/	[134]	35819173
511	European	inherited	F	c.2114-5_2119del	unkonwn	Frameshift	Intron16	unkonwn	13	/	/	/	-	-	-	-	/	/	/	/	/	/	/	/	/	-	-	-	-	/	/	[134]	35819173
512	European	/	/	c.2122_2125del	Gln708Valfs*34	Frameshift	Exon17	EGF13-CR-TM	/	/	/	/	/	/	/	/	/	/	/	/	/	/	/	/	/	/	TOF,dextrocardia	/	/	/	/	[106]	33142350
513	Chinese	/	F	c.2122_2125del	Gln708Valfs*34	Frameshift	Exon17	EGF13-CR-TM	/	/	/	/	+	+	/	/	/	/	/	/	/	/	/	/	/	/	/	/	/	ALGS	/	[50]	26858187
514	Japanese	de novo	/	c.2122_2125del	Gln708Valfs*34	Frameshift	Exon17	EGF13-CR-TM	/	/	/	/	+	/	/	/	/	/	/	/	/	/	/	-	/	/	+	-	BV	/	/	[30]	22488849
515	Vietnamese	/	/	c.2122_2125del	Gln708Valfs*34	Frameshift	Exon17	EGF13-CR-TM	/	/	/	/	+	/	/	/	/	/	/	/	/	/	/	+	/	+	+	/	-	/	/	[13]	15712272
516	Polish	de novo	/	c.2122_2125del	Gln708Valfs*34	Frameshift	Exon17	EGF13-CR-TM	/	/	/	/	+	/	/	/	/	/	/	/	/	/	/	+	/	-	+	-	+	/	/	[8]	11139247
517	/	/	/	c.2122_2125del	Gln708Valfs*34	Frameshift	Exon17	EGF13-CR-TM	/	/	/	/	+	/	/	/	/	/	/	/	/	/	/	+	/	+	+	-	-	/	/	[8]	11139247
518	/	/	/	c.2122_2125del	Gln708Valfs*34	Frameshift	Exon17	EGF13-CR-TM	/	/	/	/	+	+	/	/	/	/	/	/	/	/	/	+	-	-	+	/	BV	/	/	[5]	10429362
519	Japanese	de novo	/	c.2122_2125del	Gln708Valfs*34	Frameshift	Exon17	EGF13-CR-TM	/	/	/	/	+	/	/	/	/	/	/	/	/	/	/	+	/	-	+	/	+	/	/	[4]	10220506
520	/	de novo	/	c.2122_2125del	Gln708Valfs*34	Frameshift	Exon17	EGF13-CR-TM	/	/	/	/	+	/	/	/	/	/	/	/	/	/	/	+	/	+	+	/	+	/	/	[4]	10220506
521	/	de novo	/	c.2122_2125del	Gln708Valfs*34	Frameshift	Exon17	EGF13-CR-TM	/	/	/	/	+	/	/	/	/	/	/	/	/	/	/	+	/	+	+	/	+	/	/	[4]	10220506
522	/	de novo	/	c.2122_2125del	Gln708Valfs*34	Frameshift	Exon17	EGF13-CR-TM	/	/	/	/	+	/	/	/	/	/	/	/	/	/	/	+	/	+	+	/	+	/	/	[4]	10220506
523	/	de novo	/	c.2122_2125del	Gln708Valfs*34	Frameshift	Exon17	EGF13-CR-TM	/	/	/	/	+	/	/	/	/	/	/	/	/	/	/	+	/	+	+	/	+	/	/	[4]	10220506
524	/	/	/	c.2122_2125del	Gln708Valfs*34	Frameshift	Exon17	EGF13-CR-TM	/	/	/	/	+	/	/	/	/	/	/	/	/	/	/	+	/	+	+	-	-	/	/	[35]	24748328
525	Polish	/	/	c.2122C>T	Gln708*	Nonsense	Exon17	EGF13-CR-TM	/	/	/	/	/	/	/	/	/	/	/	/	/	/	/	/	/	/	/	/	/	ALGS	/	[37]	25525159
526	/	/	/	c.2126G>T	Cys709Phe	Missense	Exon17	EGF13	8	/	/	/	+	+	+	/	/	/	/	/	/	/	/	+	/	/	+	+	+	failure to thrive	/	[62]	28776642
527	/	/	/	c.2173del	Asp725Metfs*18	Frameshift	Exon17	EGF13-CR-TM	/	/	/	/	/	/	/	/	/	/	/	/	/	/	/	/	/	/	/	/	/	ALGS	/	[87]	31343788
528	/	de novo	/	c.2174dup	Asp725Glufs*4	Frameshift	Exon17	EGF13-CR-TM	/	/	/	/	+	/	/	/	/	/	/	/	/	/	/	+	/	+	+	/	-	/	/	[4]	10220506
529	/	/	/	c.2186G>T	Cys729Phe	Missense	Exon17	EGF13	/	/	/	/	/	/	/	/	/	/	/	/	/	/	/	/	/	/	/	/	/	/	/	[94]	32005694
530	Chinese	inherited	/	c.2191T>A	Cys731Ser	Missense	Exon17	EGF13	/	/	/	/	+	/	/	/	/	/	/	/	/	/	/	+	/	+	+	/	-	/	/	[4]	10220506
531	/	/	/	c.2204G>A	Trp735*	Nonsense	Exon17	EGF13-CR-TM	/	/	/	/	/	/	/	/	/	/	/	/	/	/	/	/	/	/	/	/	/	ALGS	/	[37]	25525159
532	/	/	/	c.2204G>A	Trp735*	Nonsense	Exon17	EGF13-CR-TM	/	/	/	/	+	/	/	/	/	/	/	/	/	/	/	+	/	+	+	/	+	/	/	[6]	10533065
533	Italian	/	M	c.2205G>A	Trp735*	Nonsense	Exon17	EGF13-CR-TM	/	/	/	/	/	/	/	/	+	/	/	/	/	/	/	-	/	-	+	/	-	/	/	[61]	28695677
534	/	de novo	/	c.2218T>C	Cys740Arg	Missense	Exon17	EGF13	/	/	/	/	+	/	/	/	/	/	/	/	/	/	/	+	/	-	+	/	-	/	/	[4]	10220506
535	/	/	/	c.2219del	Cys740Leufs*3	Frameshift	Exon17	EGF13-CR-TM	/	/	/	/	+	+	/	/	/	/	/	/	/	/	/	/	/	/	/	/	/	/	/	[89]	31450232
536	/	Inherited	F	c.2225_2226del	Ile742erSfs*5	Frameshift	Exon17	EGF14-CR-TM	/	/	/	/	+	+	/	/	/	/	/	/	/	/	/	+	/	/	murmur	/	+	/	/	[44]	26076142
537	Chinese	/	/	c.2228-6T>C	IVS17-6T>C	Splicing	Intron17	unkonwn	/	/	/	/	/	/	/	/	/	/	/	/	/	/	/	/	/	/	/	/	/	/	/	[112]	33726816
538	European	de novo	/	c.2230C>T	Arg744*	Nonsense	Exon18	EGF14-CR-TM	/	0.25	/	0.25	+	+	/	/	/	/	/	/	/	/	/	/	/	/	PS	RC	rib anomalies	hypothyroidism, growth retardation	/	[119]	34071626
539	Czechic	/	/	c.2230C>T	Arg744*	Nonsense	Exon18	EGF14-CR-TM	/	/	/	/	-	-	-	-	-	/	/	/	/	/	/	+	/	/	Mitral disease, Subclavian vein thrombosis	/	Scoliosis,degenerative disc disease	/	/	[121]	34185059
540	/	/	/	c.2230C>T	Arg744*	Nonsense	Exon18	EGF14-CR-TM	/	/	/	/	/	/	/	/	/	/	/	/	/	/	/	/	/	/	/	/	/	ALGS	/	[37]	25525159
541	/	/	M	c.2230C>T	Arg744*	Nonsense	Exon18	EGF14-CR-TM	/	/	/	/	+	+	/	/	/	/	/	/	/	/	/	+	+	-	murmur	/	+	/	/	[44]	26076142
542	Chinese	de novo	/	c.2230C>T	Arg744*	Nonsense	Exon18	EGF14-CR-TM	/	/	/	/	+	/	/	/	/	/	/	/	/	/	/	+	/	+	+	-	+	/	/	[35]	24748328
543	Polish	/	/	c.2230C>T	Arg744*	Nonsense	Exon18	EGF14-CR-TM	/	/	/	/	+	+	/	/	/	/	/	/	/	/	/	+	+	-	murmur	-	BV	/	/	[29]	22405927
544	Chinese	/	/	c.2230C>T	Arg744*	Nonsense	Exon18	EGF14-CR-TM	/	/	/	/	+	+	/	/	/	/	/	/	/	/	/	+	-	-	+	/	+	Growth retardation	/	[5]	10429362
545	Japanese	De novo	M	c.2230C>T	Arg744*	Nonsense	Exon18	EGF14-CR-TM	3	0.066	/	0.583	+	+	/	/	/	/	/	+	+	/	/	+	+	-	+	-	+	Growth delay	/	[72]	29783821
546	Chinese	De novo	F	c.2230C>T	Arg744*	Nonsense	Exon18	EGF14-CR-TM	0.833	0.066	0.833	3 years after death	+	+	/	/	/	/	/	+	+	/	/	+	+	-	-	RD	BV,spina bifida	Growth delay	/	[72]	29783821
547	Chinese	de novo	M	c.2230delC	Arg744Glufs*76	Frameshift	Exon18	EGF14-CR-TM	/	/	/	/	+	+	/	/	/	/	/	/	/	/	/	+	-	-	murmur	+	+	/	/	[44]	26076142
548	Chinese	/	/	c.2231G>A	Arg744Gln	Missense	Exon18	EGF14	/	/	/	/	/	/	/	/	/	/	/	/	/	/	/	/	/	/	/	/	/	/	/	[126]	34426522
549	Turkish	inherited	F	c.2231G>A	Arg744Gln	Missense	Exon18	EGF14	2	/	/	/	/	/	/	/	/	/	/	/	/	/	/	/	/	/	VSD,PS	/	/	congenital hypothyroidism	/	[49]	26760175
550	Italian	/	M	c.2236_2237del	Ser746*	Nonsense	Exon18	EGF14-CR-TM	3	/	/	/	/	/	/	/	/	/	/	/	/	/	/	/	/	/	/	/	/	ALGS	/	[58]	28600779
551	Arabian	/	/	c.2239dup	Ser747Lysfs*9	Frameshift	Exon18	EGF14-CR-TM	/	/	/	/	+	+	/	/	/	/	/	/	/	/	/	/	-	-	PS	/	/	/	/	[17]	17949281
552	/	inherited	/	c.2242T>C	Cys748Arg	Missense	Exon18	EGF14	/	0 Prenatal	/	/	/	/	/	/	/	/	/	/	/	/	/	/	/	/	left hypoplastic heart	RD (left)	/	/	/	[134]	35819173
553	European	inherited	F	c.2242T>C	Cys748Arg	Missense	Exon18	EGF14	35	/	/	/	/	/	/	/	/	/	/	/	/	/	/	/	/	/	COA	/	/	/	surgery for COA	[134]	35819173
554	European	inherited	F	c.2242T>C	Cys748Arg	Missense	Exon18	EGF14	38	/	/	/	/	/	/	/	/	/	/	/	/	/	/	/	/	/	TAA	/	/	/	Bentall surgery with mechanical aortic valve replacemen	[134]	35819173
555	European	inherited	M	c.2242T>C	Cys748Arg	Missense	Exon18	EGF14	31	/	/	/	/	/	/	/	/	/	/	/	/	/	/	/	/	/	TAA	/	/	/	Bentall surgery with mechanical aortic valve replacemen	[134]	35819173
556	European	/	M	c.2242T>C	Cys748Arg	Missense	Exon18	EGF14	69	/	/	/	/	/	/	/	/	/	/	/	/	/	/	/	/	/	aortic wall calcifications	/	/	/	/	[134]	35819173
557	European	/	M	c.2242T>C	Cys748Arg	Missense	Exon18	EGF14	63	/	/	/	/	/	/	/	/	/	/	/	/	/	/	/	/	/	multiple intracranial aneurysms	/	/	/	/	[134]	35819173
558	European	/	F	c.2242T>C	Cys748Arg	Missense	Exon18	EGF14	65	/	/	/	/	/	/	/	/	/	/	/	/	/	/	/	/	/	-	/	/	/	/	[134]	35819173
559	European	/	F	c.2242T>C	Cys748Arg	Missense	Exon18	EGF14	60	/	/	/	/	/	/	/	/	/	/	/	/	/	/	/	/	/	-	/	/	/	/	[134]	35819173
560	European	de novo	/	c.2250del	Asn751Thrfs*69	Frameshift	Exon18	EGF14	/	/	/	/	+	/	/	/	/	/	/	/	/	/	/	+	/	-	+	-	+	/	/	[35]	24748328
561	Polish	/	/	c.2250dup	Asn751Glnfs*5	Frameshift	Exon18	EGF14-CR-TM	1	/	/	/	+	+	-	/	/	/	/	/	/	/	/	+	/	/	+	-	+	failure to thrive	/	[62]	28776642
562	/	/	/	c.2257T>C	Cys753Arg	Missense	Exon18	EGF14	/	/	/	/	+	/	/	/	/	/	/	/	/	/	/	-	/	-	+	-	-	/	/	[8]	11139247
563	Japanese	/	/	c.2269_2270del	Gly757Hisfs*28	Frameshift	Exon18	EGF14-CR-TM	/	/	/	/	/	/	/	/	/	/	/	/	/	/	/	/	/	/	/	/	/	ALGS	/	[87]	31343788
564	/	/	/	c.2269_2270dup	Thr758Alafs*63	Frameshift	Exon18	EGF14-CR-TM	/	/	/	/	+	/	/	/	/	/	/	/	/	/	/	+	/	/	+	-	BV	/	/	[30]	22488849
565	Vietnamese	/	/	c.2276delinsCA	Cys759Serfs*27	Frameshift	Exon18	EGF14-CR-TM	/	/	/	/	/	/	/	/	/	/	/	/	/	/	/	/	/	/	/	/	/	ALGS	/	[87]	31343788
566	/	/	/	c.2276G>T	Cys759Phe	Missense	Exon18	EGF14	/	/	/	/	/	/	/	/	/	/	/	/	/	/	/	/	/	/	/	/	/	ALGS	/	[87]	31343788
567	/	/	/	c.2279_2280del	Val760Glyfs*25	Frameshift	Exon18	EGF14-CR-TM	/	/	/	/	+	/	/	/	/	/	/	/	/	/	/	+	/	+	+	/	+	/	/	[2]	9585603
568	/	de novo	M	c.2287_2288insAACG	Gly763Glufs*24	Frameshift	Exon18	EGF14-CR-TM	/	/	/	/	+	+	/	/	/	/	/	/	/	/	/	+	/	/	without murmur	-	+	/	/	[44]	26076142
569	Chinese	inherited	/	c.2304C>A	Cys768*	Nonsense	Exon18	EGF14	/	/	/	/	+	/	/	/	/	/	/	/	/	/	/	+	/	-	-	-	+	/	/	[35]	24748328
570	Polish	/	M	c.2314delG	Glu772Lysfs*48	Frameshift	Exon18	EGF14-CR-TM	/	/	/	/	+	+	/	/	/	/	/	/	/	/	/	-	-	-	murmur	-	+	/	/	[44]	26076142
571	Chinese	inherited	M	c.2323G>T	Glu775*	Nonsense	Exon18	EGF14-CR-TM	/	3	/	/	/	/	/	/	/	/	/	/	/	/	/	/	/	/	/	/	/	Epstein–Barr virus hepatitis	/	[97]	32289814
572	Chinese	/	/	c.2312A>G	Lys771Arg	Missense	Exon18	EGF14	/	/	/	/	/	/	/	/	/	/	/	/	/	/	/	/	/	/	/	/	/	/	/	[102]	32483926
573	Vietnamese	/	/	c.2337_2338dup	Ala780Valfs*41	Frameshift	Exon18	EGF14-CR-TM	/	/	/	/	+	/	/	/	/	/	/	/	/	/	/	+	/	+	+	-	-	/	/	[8]	11139247
574	/	inherited	M	c.2344_2344+1del	unkonwn	Splicing	Exon18/Intron18	EGF15-CR-TM	3	/	/	/	/	/	/	/	/	/	/	/	/	/	/	/	+	-	ASD	/	BV	congenital hypothyroidism	/	[49]	26760175
575	Italian	de novo	F	c.2345-2A>G	IVS18-2A>G	Splicing	Intron18	unkonwn	/	/	/	/	+	+	/	/	/	/	/	/	/	/	/	+	-	-	without murmur	-	+	/	/	[44]	26076142
576	Chinese	de novo	M	c.2347del	Thr783Profs*37	Frameshift	Exon19	EGF15-CR-TM	2	/	/	/	/	/	/	/	/	/	/	/	/	/	/	/	/	/	/	/	/	Abnormality of the digestive system	/	[82]	30968598
577	Chinese	de novo	/	c.2347del	Thr783Profs*37	Frameshift	Exon19	EGF15-CR-TM	/	/	/	/	/	/	/	/	/	/	/	/	/	/	/	/	/	/	/	/	/	/	/	[107]	33240318
578	United Arab Emirates	/	/	c.2365C>T	His789Tyr	Missense	Exon19	EGF15	/	/	/	/	/	/	/	/	/	/	/	/	/	/	/	/	/	/	TOF	/	/	/	/	[122]	34328347
579	Canadian	inherited	M	c.2367_2368dup	Pro790Leufs*31	Frameshift	Exon19	EGF15-CR-TM	0.75	0.083	/	/	+	0.083	-	0.083	-	+	+	+	+	/	+	+	/	/	+	/	/	increased flow velocity in the aorta and descending aortic arch, increased flow velocity in the left and right pulmonary arteries, mild tricuspid regurgitation.	Vitamin D, ursodeoxycholic acid and cholestyramine	[136]	36340723
580	Chinese	/	F	c.2367_2368dup	Pro790Leufs*31	Frameshift	Exon19	EGF15-CR-TM	/	/	/	/	-	/	/	/	/	/	/	/	/	/	/	+	/	-	-	-	-	No clinical manifestations	/	[136]	36340723
581	/	de novo	M	c.2370delC	Cys791Valfs*29	Frameshift	Exon19	EGF15-CR-TM	3.2	0.00833333	/	0.141667	+	/	/	/	/	/	/	/	/	/	/	+	+	-	PS	-	+	/	/	[125]	34399559
582	Chinese	/	/	c.2372+1G>A	IVS19+1G>A	Splicing	Intron19	unkonwn	/	/	/	/	/	/	/	/	/	/	/	/	/	/	/	/	/	/	/	/	/	ALGS	/	[37]	25525159
583	/	De novo	/	c.2372+1G>A	IVS19+1G>A	Splicing	Intron19	unkonwn	/	/	/	/	+	/	/	/	/	/	/	/	/	/	/	+	/	+	+	/	-	/	/	[11]	12497640
584	/	/	M	c.2372+1G>T	IVS19+1G>T	Splicing	Intron19	unkonwn	31	31	/	31	+	+	/	/	/	/	/	+	+	/	+	+	/	-	-	/	+	chronic hepatitis	/	[60]	28683534
585	Korean	/	/	c.2372+2T>G	IVS19+2T>G	Splicing	Intron19	unkonwn	/	/	/	/	/	/	/	/	/	/	/	/	/	/	/	/	/	/	TOF	/	/	/	/	[122]	34328347
586	/	De novo	/	c.2372+2dupT	IVS19+2dup	Splicing	Intron19	unkonwn	/	/	/	/	+	/	/	/	/	/	/	/	/	/	/	+	/	+	+	/	+	/	/	[11]	12497640
587	Canadian	/	/	c.2372+3_2372+6del	IVS19+3_19+6del	Splicing	Intron19	unkonwn	/	/	/	/	+	/	/	/	/	/	/	/	/	/	/	+	/	+	+	/	+	/	/	[4]	10220506
588	/	/	/	c.2384del	Gly795Alafs*25	Frameshift	Exon20	EGF15-CR-TM	/	/	/	/	/	/	/	/	/	/	/	/	/	/	/	/	/	/	/	/	/	ALGS	/	[86]	31296176
589	Armenian	inherited	/	c.2387_2391del	Thr796Serfs*26	Frameshift	Exon20	EGF15-CR-TM	/	/	/	/	+	/	/	/	/	/	/	/	/	/	/	+	/	+	+	/	+	/	/	[11]	12497640
590	Japanese	/	M	c.2408G>A	Trp803*	Nonsense	Exon20	EGF15-CR-TM	2	0.17	/	0.17	+	0.25	/	0.167	/	/	/	/	/	/	/	+	/	/	PS	/	BV	bile duct paucity, hepatomegaly, granulomatous disease	/	[32]	22937766
591	/	/	F	c.2412C>A	Tyr804*	Nonsense	Exon20	EGF15-CR-TM	45	24	/	41	-	-	-	-	-	/	/	/	/	/	/	/	+	PCA(24)	ASD, aortic valve regurgitation	-	BV	/	/	[117]	33877487
592	European	/	/	c.2418C>A	Cys806*	Nonsense	Exon20	EGF15-CR-TM	/	/	/	/	/	/	/	/	/	/	/	/	/	/	/	/	/	/	/	/	/	ALGS	/	[37]	25525159
593	/	De novo	M	c.2419delG	Glu807Asnfs*819	Frameshift	Exon20	EGF15-CR-TM	4	0.066	/	2	+	+	/	/	/	/	/	+	+	/	/	+	-	-	PS,VSD,persistent left superior vena cava	-	BV	Growth delay	/	[72]	29783821
594	Chinese	De novo	M	c.2419delG	Glu807Asnfs*819	Frameshift	Exon20	EGF15-CR-TM	4	0.167	/	2.75	+	+	/	/	/	/	/	+	+	+	+	+	/	Duane retraction syndorme	murmur,PS,ASD	-	BV	/	/	[53]	27817779
595	Chinese	de novo	F	c.2419G>T	Glu807*	Nonsense	Exon20	EGF15-CR-TM	1.5	0	/	/	+	0	-	0	-	+	+	+	+	/	+	+	/	/	PS (0.167）	/	/	/	Vitamin D, ursodeoxycholic acid and cholestyramine	[136]	36340723
596	/	/	M	c.2429C>T	Pro810Leu	Missense	Exon20	EGF15	/	>18	/	/	/	/	/	/	/	/	/	/	/	/	/	/	/	/	/	RC,RH	/	/	/	[111]	33532864
597	European	inherited	/	c.2429C>T	Pro810Leu	Missense	Exon20	EGF15	1.167	0 Prenatal	/	/	-	/	/	/	/	/	/	/	/	/	+	+	/	-	PS	-	-	fetal abdominal ascites	/	[109]	33433009
598	/	/	/	c.2429C>T	Pro810Leu	Missense	Exon20	EGF15	/	/	/	/	/	/	/	/	/	/	/	/	/	/	/	/	/	/	ASD,VSD	/	/	Macrocephaly	/	[74]	30293987
599	Australian	/	/	c.2429C>T	Pro810Leu	Missense	Exon20	EGF15	/	/	/	/	/	/	/	/	/	/	/	/	/	/	/	/	/	/	TOF	/	/	lip and palateand, mild mental impairment	/	[27]	22040217
600	/	/	/	c.2429C>T	Pro810Leu	Missense	Exon20	EGF15	/	/	/	/	/	/	/	/	/	/	/	/	/	/	/	/	+	-	PS,TOF	/	/	/	/	[21]	20437614
601	/	inherited	/	c.2429del	Pro810Argfs*10	Frameshift	Exon20	EGF15-CR-TM	/	/	/	/	+	/	/	/	/	/	/	/	/	/	/	-	/	-	+	+	-	/	/	[8]	11139247
602	/	de novo	/	c.2432del	Gly811Valfs*9	Frameshift	Exon20	EGF15-CR-TM	/	/	/	/	/	/	/	/	/	/	/	/	/	/	/	/	/	/	/	/	/	/	/	[133]	35586607
603	European	/	/	c.2439_2442dup	Pro815Trpfs*10	Frameshift	Exon20	EGF15-CR-TM	/	/	/	/	/	/	/	/	/	/	/	/	/	/	/	/	/	/	/	/	/	ALGS	/	[87]	31343788
604	/	/	/	c.2455A>G	Ile819Val	Missense	Exon20	EGF15	/	/	/	/	/	/	/	/	/	/	/	/	/	/	/	/	/	/	/	/	/	ALGS	/	[87]	31343788
605	/	de novo	/	c.2458+1del	IVS20+1del	Splicing	Intron20	unkonwn	/	/	/	/	+	/	/	/	/	/	/	/	/	/	/	-	/	/	+	-	BV	/	/	[30]	22488849
606	Vietnamese	/	/	c.2458+1G>T	IVS20+1G>T	Splicing	Intron20	unkonwn	/	/	/	/	/	/	/	/	/	/	/	/	/	/	/	/	/	/	/	/	/	ALGS	/	[37]	25525159
607	/	/	/	c.2458+1G>T	IVS20+1G>T	Splicing	Intron20	unkonwn	/	/	/	/	+	/	/	/	/	/	/	/	/	/	/	+	/	/	+	/	+	/	/	[2]	9585603
608	/	de novo	/	c.2458+2_2458+5del	IVS20+2_20+8del	Splicing	Intron20	unkonwn	/	/	/	/	+	/	/	/	/	/	/	/	/	/	/	+	/	-	+	/	+	/	/	[4]	10220506
609	/	de novo	/	c.2458+2_2458+5del	IVS20+2_20+8del	Splicing	Intron20	unkonwn	/	/	/	/	+	/	/	/	/	/	/	/	/	/	/	+	/	+	+	/	+	/	/	[4]	10220506
610	/	inherited	/	c.2458+2_2458+5del	IVS20+2_20+8del	Splicing	Intron20	unkonwn	/	/	/	/	+	/	/	/	/	/	/	/	/	/	/	+	/	+	+	/	+	/	/	[4]	10220506
611	/	/	/	c.2458+5G>A	IVS20+5G>A	Splicing	Intron20	unkonwn	/	/	/	/	/	/	/	/	/	/	/	/	/	/	/	/	/	/	/	/	/	ALGS	/	[37]	25525159
612	/	/	/	c.2459-1G>A	IVS20-1G>A	Splicing	Intron20	unkonwn	/	/	/	/	/	/	/	/	/	/	/	/	/	/	/	/	/	/	/	/	/	ALGS	/	[37]	25525159
613	/	/	/	c.2459-1G>C	IVS20-1G>C	Splicing	Intron20	unkonwn	/	/	/	/	/	/	/	/	/	/	/	/	/	/	/	/	/	/	/	/	/	ALGS	/	[37]	25525159
614	/	/	/	c.2459-1G>C	IVS20-1G>C	Splicing	Intron20	unkonwn	/	/	/	/	+	/	/	/	/	/	/	/	/	/	/	+	/	-	+	/	-	/	/	[6]	10533065
615	Polish	/	/	c.2473C>T	Gln825*	Nonsense	Exon21	EGF16-CR-TM	/	/	/	/	-	-	-	-	-	/	/	/	/	/	/	/	/	/	-	/	Scoliosis	/	/	[121]	34185059
616	/	/	/	c.2473C>T	Gln825*	Nonsense	Exon21	EGF16-CR-TM	/	/	/	/	-	-	-	-	-	/	/	/	/	/	/	/	/	/	Right bundle block	/	Scoliosis, arthritis	/	/	[121]	34185059
617	/	/	/	c.2473C>T	Gln825*	Nonsense	Exon21	EGF16-CR-TM	/	/	/	/	+	+	/	/	/	/	/	/	/	/	/	+	/	/	-	+	BV	/	/	[73]	30074189
618	/	/	/	c.2473C>T	Gln825*	Nonsense	Exon21	EGF16-CR-TM	/	/	/	/	/	/	/	/	/	/	/	/	/	/	/	/	/	/	/	/	/	ALGS	/	[37]	25525159
619	/	Inherited	F	c.2473C>T	Gln825*	Nonsense	Exon21	EGF16-CR-TM	/	/	/	/	+	+	/	/	/	/	/	/	/	/	/	+	-	-	murmur	+	+	/	/	[44]	26076142
620	Chinese	De novo	/	c.2478_2479del	Ser827Thrfs*11	Frameshift	Exon21	EGF16-CR-TM	/	/	/	/	/	/	/	/	/	/	/	/	/	/	/	/	/	/	/	/	/	/	/	[11]	12497640
621	/	/	/	c.2487T>A	Cys829*	Nonsense	Exon21	EGF16-CR-TM	/	/	/	/	/	/	/	/	/	/	/	/	/	/	/	/	/	/	/	/	/	ALGS	/	[87]	31343788
622	/	de novo	M	c.2502del	Cys835Valfs*35	Frameshift	Exon21	EGF16-CR-TM	/	/	/	/	+	+	/	/	/	/	/	/	/	/	/	+	+	-	murmur	-	+	/	/	[44]	26076142
623	Chinese	/	/	c.2505_2521del	Cys835Trpfs*38	Frameshift	Exon21	EGF16-CR-TM	/	/	/	/	/	/	/	/	/	/	/	/	/	/	/	/	/	/	/	/	/	ALGS	/	[87]	31343788
624	/	/	/	c.2526C>A	Tyr842*	Nonsense	Exon21	EGF16-CR-TM	/	/	/	/	/	/	/	/	/	/	/	/	/	/	/	/	/	/	/	/	/	ALGS	/	[37]	25525159
625	/	/	/	c.2526C>A	Tyr842*	Nonsense	Exon21	EGF16-CR-TM	/	/	/	/	+	/	/	/	/	/	/	/	/	/	/	+	/	-	+	/	-	/	/	[6]	10533065
626	Italian	/	/	c.2538C>A	Cys846*	Nonsense	Exon21	EGF16-CR-TM	/	/	/	/	/	/	/	/	/	/	/	/	/	/	/	/	/	/	/	/	/	ALGS	/	[37]	25525159
627	/	/	/	c.2565C>A	Cys855*	Nonsense	Exon21	EGF16-CR-TM	/	/	/	/	+	/	/	/	/	/	/	/	/	/	/	+	/	-	+	+	+	/	/	[40]	25606387
628	Mexican	/	/	c.2566C>T	Gln856*	Nonsense	Exon21	EGF16-CR-TM	/	/	/	/	/	/	/	/	/	/	/	/	/	/	/	/	/	/	/	/	/	ALGS	/	[37]	25525159
629	/	De novo	/	c.2566C>T	Gln856*	Nonsense	Exon21	EGF16-CR-TM	/	/	/	/	/	/	/	/	/	/	/	/	/	/	/	/	/	/	/	/	/	/	/	[11]	12497640
630	/	/	/	c.2572+1G>A	IVS21+1G>A	Splicing	Intron21	unkonwn	/	/	/	/	/	/	/	/	/	/	/	/	/	/	/	/	/	/	/	/	/	ALGS	/	[37]	25525159
631	/	/	M	c.2572+1G>T	IVS21+1G>T	Splicing	Intron21	unkonwn	/	/	/	/	+	+	/	/	/	/	/	/	/	/	/	+	+	-	murmur	-	+	/	/	[44]	26076142
632	Chinese	/	/	c.2572+1G>T	IVS21+1G>T	Splicing	Intron21	unkonwn	/	/	/	/	+	/	/	/	/	/	/	/	/	/	/	-	/	/	+	-	BV	/	/	[30]	22488849
633	Vietnamese	/	/	c.2572+2T>A	IVS21+2T>A	Splicing	Intron21	unkonwn	/	/	/	/	/	/	/	/	/	/	/	/	/	/	/	/	/	/	/	/	/	ALGS	/	[37]	25525159
634	/	/	/	c.2587dup	Cys863Leufs*16	Frameshift	Exon22	CR-TM	/	/	/	/	+	/	/	/	/	/	/	/	/	/	/	+	/	/	-	/	-	/	Liver transplant	[121]	34185059
635	/	/	/	c.2587dup	Cys863Leufs*16	Frameshift	Exon22	CR-TM	/	/	/	/	+	/	/	/	/	/	/	/	/	/	/	+	+	-	+	+	BV	/	/	[30]	22488849
636	Vietnamese	/	/	c.2606_2607del	Val869Aspfs*9	Frameshift	Exon22	CR-TM	/	/	/	/	+	/	/	/	/	/	/	/	/	/	/	+	/	+	+	/	-	/	/	[2]	9585603
637	/	/	M	c.2609dup	Pro871Thrfs*8	Frameshift	Exon22	CR-TM	/	/	/	/	-	/	/	/	/	/	/	/	/	/	/	+	/	-	-	-	-	/	/	[3]	9700188
638	Japanese	inherited	F	c.2609dup	Pro871Thrfs*8	Frameshift	Exon22	CR-TM	/	/	/	/	+	/	/	/	/	/	/	/	/	/	/	+	/	+	+	-	+	/	/	[3]	9700188
639	Japanese	/	/	c.2612C>G	Pro871Arg	Missense	Exon22	CR	/	/	/	/	+	+	/	/	/	/	/	/	/	/	/	+	+	-	-	RC	-	bile duct paucity	/	[42]	25676721
640	Korean	de novo	F	c.2628G>A	Trp876*	Nonsense	Exon22	CR-TM	/	/	/	/	+	+	/	/	/	/	/	/	/	/	/	+	+	-	murmur	-	+	/	/	[44]	26076142
641	Chinese	/	/	c.2638T>C	Cys880Arg	Missense	Exon22	CR	/	/	/	/	/	/	/	/	/	/	/	/	/	/	/	/	/	/	heart murmur	/	scoliosis,	attention de cient hyperactivity disorder	/	[79]	30655312
642	/	/	/	c.2639_2640del	Cys880*	Nonsense	Exon22	CR-TM	/	/	/	/	/	/	/	/	/	/	/	/	/	/	/	/	/	/	TOF	/	/	/	/	[122]	34328347
643	Canadian	/	/	c.2640T>A	Cys880*	Nonsense	Exon22	CR-TM	/	/	/	/	/	/	/	/	/	/	/	/	/	/	/	/	/	/	/	/	/	ALGS	/	[37]	25525159
644	/	de novo	/	c.2648del	Cys883Serfs*4	Frameshift	Exon22	CR-TM	/	/	/	/	+	/	/	/	/	/	/	/	/	/	/	+	/	+	+	-	+	/	/	[35]	24748328
645	Polish	/	/	c.2649C>A	Cys883*	Nonsense	Exon22	CR-TM	/	/	/	/	-	-	-	-	-	/	/	/	/	/	/	/	/	/	PS	/	-	/	/	[121]	34185059
646	/	/	/	c.2650C>T	Gln884*	Nonsense	Exon22	CR-TM	/	/	/	/	/	/	/	/	/	/	/	/	/	/	/	/	/	/	/	/	/	ALGS	/	[37]	25525159
647	/	/	F	c.2650C>T	Gln884*	Nonsense	Exon22	CR-TM	0.417	/	/	0.417	+	+	/	/	/	/	/	/	/	/	/	/	+	-	PS	/	/	/	/	[17]	17949281
648	/	/	/	c.2650C>T	Gln884*	Nonsense	Exon22	CR-TM	/	/	/	/	+	+	/	/	/	/	/	/	/	/	/	/	/	/	/	/	/	/	/	[14]	17241866
649	/	/	/	c.2650C>T	Gln884*	Nonsense	Exon22	CR-TM	/	/	/	/	+	+	/	/	/	/	/	/	/	/	/	/	/	/	/	/	/	/	/	[14]	17241866
650	/	de novo	/	c.2651dup	Gln884fs	Frameshift	Exon22	CR-TM	/	/	/	/	+	/	/	/	/	/	/	/	/	/	/	+	/	+	+	-	-	/	/	[35]	24748328
651	Polish	/	/	c.2655C>A	Cys885*	Nonsense	Exon22	CR-TM	/	/	/	/	/	/	/	/	/	/	/	/	/	/	/	/	/	/	/	/	/	ALGS	/	[37]	25525159
652	/	De novo	/	c.2663delC	Cys885Valfs*67	Frameshift	Exon22	CR-TM	/	/	/	/	+	/	/	/	/	/	/	/	/	/	/	+	/	+	+	/	-	/	/	[11]	12497640
653	/	/	/	c.2666G>A	Arg889Gln	Missense	Exon22	CR	/	/	/	/	/	/	/	/	/	/	/	/	/	/	/	/	/	/	/	/	/	/	/	[126]	34426522
654	Turkish	/	/	c.2678C>A	Ser893*	Nonsense	Exon22	CR-TM	/	/	/	/	/	/	/	/	/	/	/	/	/	/	/	/	/	/	/	/	/	ALGS	/	[87]	31343788
655	/	/	/	c.2678C>G	Ser893*	Nonsense	Exon22	CR-TM	/	/	/	/	/	/	/	/	/	/	/	/	/	/	/	/	/	/	/	/	/	ALGS	/	[37]	25525159
656	/	/	/	c.2682+2T>C	IVS22+2T>C	Splicing	Intron22	unkonwn	/	/	/	/	/	/	/	/	/	/	/	/	/	/	/	/	/	/	/	/	/	ALGS	/	[37]	25525159
657	/	/	/	c.2688G>A	Trp896*	Nonsense	Exon23	CR-TM	/	/	/	/	/	/	/	/	/	/	/	/	/	/	/	/	/	/	/	/	/	ALGS	/	[37]	25525159
658	/	/	/	c.2688G>A	Trp896*	Nonsense	Exon23	CR-TM	/	/	/	/	+	/	/	/	/	/	/	/	/	/	/	+	+	-	+	-	-	2–3 toe syndactly	/	[7]	11058898
659	Chinese	/	/	c.2691T>A	Cys897*	Nonsense	Exon23	CR-TM	/	/	/	/	/	/	/	/	/	/	/	/	/	/	/	/	/	/	/	/	/	ALGS	/	[37]	25525159
660	Australian	de novo	M	c.2698C>T	Arg900*	Nonsense	Exon23	CR-TM	0.6	0.0166667	/	0.116667	+	/	/	/	/	/	/	/	/	/	/	+	-	-	COA	-	+	/	/	[125]	34399559
661	/	/	/	c.2698C>T	Arg900*	Nonsense	Exon23	CR-TM	/	/	/	/	+	/	-	+	/	/	/	/	/	/	/	+	/	/	-	/	-	hyperbilirubinemia, short stature	/	[121]	34185059
662	/	/	/	c.2698C>T	Arg900*	Nonsense	Exon23	CR-TM	11	/	/	/	+	/	/	/	/	/	/	/	/	/	/	/	/	/	+	/	/	hypertensive	antihypertensive, angio and stenting, autologous graft with saphenous, recon. of B renal arteries	[68]	29483232
663	/	/	/	c.2698C>T	Arg900*	Nonsense	Exon23	CR-TM	/	/	/	/	+	+	/	/	/	/	/	/	/	/	/	+	/	/	AS	+	-	/	/	[73]	30074189
664	/	/	/	c.2698C>T	Arg900*	Nonsense	Exon23	CR-TM	/	/	/	/	/	/	/	/	/	/	/	/	/	/	/	/	/	/	/	/	/	ALGS	/	[37]	25525159
665	/	/	F	c.2698C>T	Arg900*	Nonsense	Exon23	CR-TM	/	/	/	/	+	+	/	/	/	/	/	/	/	/	/	+	/	/	murmur	-	+	/	/	[44]	26076142
666	Chinese	de novo	M	c.2698C>T	Arg900*	Nonsense	Exon23	CR-TM	/	/	/	/	+	+	/	/	/	/	/	/	/	/	/	/	/	/	murmur	/	+	/	/	[44]	26076142
667	Chinese	/	/	c.2698C>T	Arg900*	Nonsense	Exon23	CR-TM	/	/	/	/	+	+	/	/	/	/	/	/	/	/	/	+	/	/	VSD,PS	/	BV	/	/	[42]	25676721
668	Korean	/	/	c.2698C>T	Arg900*	Nonsense	Exon23	CR-TM	/	/	/	/	+	/	/	/	/	/	/	/	/	/	/	+	-	-	+	RC	-	/	/	[7]	11058898
669	Australian	de novo	/	c.2698C>T	Arg900*	Nonsense	Exon23	CR-TM	/	/	/	/	+	/	/	/	/	/	/	/	/	/	/	+	/	+	+	/	+	/	/	[4]	10220506
670	/	de novo	/	c.2698C>T	Arg900*	Nonsense	Exon23	CR-TM	/	/	/	/	+	/	/	/	/	/	/	/	/	/	/	+	/	+	+	/	-	/	/	[4]	10220506
671	/	/	/	c.2706C>A	Cys902*	Nonsense	Exon23	CR-TM	/	/	/	/	/	/	/	/	/	/	/	/	/	/	/	/	/	/	/	/	/	ALGS	/	[37]	25525159
672	Chinese	/	F	c.2729dup	Cys911Valfs*41	Frameshift	Exon23	CR-TM	0.5	0	0.5	/	+	+	/	+	/	/	/	+	+	+	/	+	/	-	hypoplastic right ventricle,PS.ASD.VSD	RD,RC	/	/	/	[57]	28465853
673	African American	/	/	c.2731dup	Cys911Leufs*41	Frameshift	Exon23	CR-TM	/	/	/	/	/	/	/	/	/	/	/	/	/	/	/	/	/	/	/	/	/	ALGS	/	[87]	31343788
674	/	/	/	c.2740G>A	Gly914Arg	Missense	Exon23	CR	/	/	/	/	/	/	/	/	/	/	/	/	/	/	/	/	/	/	/	/	/	Craniosynostosis	/	[78]	30651579
675	/	inherited	M	c.2749T>G	Cys917Gly	Missense	Exon23	CR	21	/	/	/	+	+	/	/	/	/	/	/	/	/	/	/	+	-	Right ventricle hypoplasia	/	/	congenital hypothyroidism, absent gallbladde	/	[49]	26760175
676	Italian	/	/	c.2753del	Ile918Thrfs*27	Frameshift	Exon23	CR-TM	/	/	/	/	+	/	/	/	/	/	/	/	/	/	/	+	/	+	+	/	-	/	/	[13]	15712272
677	Polish	/	/	c.2753del	Ile918Thrfs*27	Frameshift	Exon23	CR-TM	/	/	/	/	+	/	/	/	/	/	/	/	/	/	/	+	/	+	+	-	-	/	/	[35]	24748328
678	Polish	/	/	c.2766_2773delinsTGCC	Asp923Alafs*21	Frameshift	Exon23	CR-TM	/	/	/	/	/	/	/	/	/	/	/	/	/	/	/	/	/	/	/	/	/	ALGS	/	[87]	31343788
679	/	de novo	M	c.2767dup	Asp923fs*29	Frameshift	Exon23	CR-TM	/	/	/	/	+	+	/	/	/	/	/	/	/	/	/	/	/	/	/	/	/	ALGS	/	[50]	26858187
680	Japanese	/	/	c.2770C>T	Gln924*	Nonsense	Exon23	CR-TM	/	/	/	/	/	/	/	/	/	/	/	/	/	/	/	/	/	/	/	/	/	ALGS	/	[37]	25525159
681	/	/	/	c.2770C>T	Gln924*	Nonsense	Exon23	CR-TM	/	/	/	/	+	/	/	/	/	/	/	/	/	/	/	+	/	+	+	+	+	intracranial bleeding	hepatic transplantation	[8]	11139247
682	/	/	F	c.2791dup	Thr931Asnfs*19	Frameshift	Exon23	CR-TM	/	/	/	/	+	+	/	/	/	/	/	/	/	/	/	+	/	/	murmur	/	+	/	/	[44]	26076142
683	Chinese	/	/	c.2791dup	Thr931Asnfs*19	Frameshift	Exon23	CR-TM	/	/	/	/	+	+	/	/	/	/	/	/	/	/	/	+	/	/	murmur	-	BV	/	/	[29]	22405927
684	Chinese	/	/	c.2797_2800delGTGGinsCGTCCTGCACT	Val933Argfs*21	Frameshift	Exon23	CR-TM	/	/	/	/	+	+	/	/	/	/	/	/	/	/	/	+	+	-	PS	/	-	bile duct paucity	/	[42]	25676721
685	Korean	inherited	F	c.2801_2802delGCinsT	Gly934Valfs*11	Frameshift	Exon23	CR-TM	/	10	/	10	-	-	-	-	-	/	/	+	+	/	+	+	+	-	-	-	BV	intermittent pruritus and stomachache (10)	/	[90]	31522744
686	Chinese	inherited	F	c.2801_2802delGCinsT	Gly934Valfs*11	Frameshift	Exon23	CR-TM	/	/	/	/	-	-	-	-	-	/	/	/	/	/	/	+	+	-	/	-	-	/	/	[90]	31522744
687	Chinese	/	F	c.2801_2802delGCinsT	Gly934Valfs*11	Frameshift	Exon23	CR-TM	/	/	/	/	/	/	/	/	/	/	/	/	/	/	/	+	+	-	/	/	/	/	/	[90]	31522744
688	Chinese	/	/	c.2810_2817dup	Ser940Glyfs*8	Frameshift	Exon23	CR-TM	/	/	/	/	+	/	/	/	/	/	/	/	/	/	/	+	/	+	+	/	+	/	/	[4]	10220506
689	/	/	/	c.2810G>A	Arg937Gln	Missense	Exon23	CR	/	/	/	/	/	/	/	/	/	/	/	/	/	/	/	/	/	/	/	/	/	/	/	[126]	34426522
690	Turkish	/	/	c.2810G>A	Arg937Gln	Missense	Exon23	CR	/	/	/	/	/	/	/	/	/	/	/	/	/	/	/	/	/	/	/	/	/	congenital hypothyroidism	/	[56]	28444304
691	/	/	/	c.2810G>A	Arg937Gln	Missense	Exon23	CR	/	/	/	/	+	/	/	/	/	/	/	/	/	/	/	+	/	-	+	/	-	/	/	[11]	12497640
692	Italian	inherited	M	c.2810G>A	Arg937Gln	Missense	Exon23	CR	11	/	/	/	+	+	/	/	+	/	/	/	/	/	/	/	/	/	single heart ventricle	/	/	congenital hypothyroidism, growth retardation, thyroid hypoplasia	/	[49]	26760175
693	Italian	inherited	F	c.2810G>A	Arg937Gln	Missense	Exon23	CR	3	/	/	/	/	/	/	/	/	/	/	/	/	/	/	/	/	/	ASD	/	/	congenital hypothyroidism	/	[49]	26760175
694	Italian	/	F	c.2810G>A	Arg937Gln	Missense	Exon23	CR	2	/	/	/	/	/	/	/	/	/	/	/	/	/	/	/	/	/	/	/	/	congenital hypothyroidism	/	[49]	26760175
695	Italian	/	F	c.2810G>A	Arg937Gln	Missense	Exon23	CR	3	/	/	/	/	/	/	/	/	/	/	/	/	/	/	/	/	/	/	/	/	congenital hypothyroidism	/	[49]	26760175
696	Italian	/	/	c.2810G>A	Arg937Gln	Missense	Exon23	CR	/	/	/	/	/	/	/	/	/	/	/	/	/	/	/	/	/	/	bicuspid aortic valve	/	/	/	/	[36]	25260786
697	/	/	/	c.2810G>A	Arg937Gln	Missense	Exon23	CR	/	/	/	/	/	/	/	/	/	/	/	/	/	/	/	/	/	/	TOF	/	/	/	/	[27]	22040217
698	/	/	/	c.2810G>A	Arg937Gln	Missense	Exon23	CR	/	/	/	/	/	/	/	/	/	/	/	/	/	/	/	/	/	/	TOF	/	/	/	/	[27]	22040217
699	/	/	/	c.2810G>A	Arg937Gln	Missense	Exon23	CR	/	/	/	/	/	/	/	/	/	/	/	/	/	/	/	/	/	/	PS	/	/	/	/	[21]	20437614
700	/	/	/	c.2820_2826del	Leu941Glufs*7	Frameshift	Exon23	CR-TM	/	/	/	/	+	/	/	/	/	/	/	/	/	/	/	-	/	/	+	-	BV	/	/	[30]	22488849
701	Vietnamese	/	/	c.2821_2831del	Leu941Glufs*7	Frameshift	Exon23	CR-TM	/	/	/	/	/	/	/	/	/	/	/	/	/	/	/	/	/	/	/	/	/	ALGS	/	[87]	31343788
702	/	/	/	c.2824C>T	Gln942*	Nonsense	Exon23	CR-TM	/	/	/	/	/	/	/	/	/	/	/	/	/	/	/	/	/	/	/	/	/	ALGS	/	[75]	30366773
703	Chinese (Taiwan)	/	/	c.2824C>T	Gln942*	Nonsense	Exon23	CR-TM	/	/	/	/	/	/	/	/	/	/	/	/	/	/	/	/	/	/	/	/	/	ALGS	/	[37]	25525159
704	/	/	/	c.2836del	Thr946Glnfs*24	Frameshift	Exon23	CR-TM	/	/	/	/	+	/	/	/	/	/	/	/	/	/	/	+	/	+	+	-	+	/	hepatic transplantation	[8]	11139247
705	/	/	M	c.2850del	Asp951Thrfs*19	Frameshift	Exon23	CR-TM	/	/	/	/	+	+	/	/	/	/	/	/	/	/	/	/	/	/	/	/	/	/	/	[113]	33763395
706	Chinese	/	/	c.2863C>T	Gln955*	Nonsense	Exon23	CR-TM	/	/	/	/	/	/	/	/	/	/	/	/	/	/	/	/	/	/	/	/	/	ALGS	/	[37]	25525159
707	/	De novo	/	c.2863C>T	Gln955*	Nonsense	Exon23	CR-TM	/	/	/	/	+	/	/	/	/	/	/	/	/	/	/	+	/	+	+	/	+	/	/	[11]	12497640
708	/	/	M	c.2874_2875del	Ala959Glufs*7	Frameshift	Exon23	CR-TM	12	/	/	/	+	+	/	/	/	/	/	/	/	/	/	/	-	-	PS	/	/	/	/	[17]	17949281
709	/	/	/	c.2874_2875del	Ala959Glufs*7	Frameshift	Exon23	CR-TM	/	/	/	/	+	/	/	/	/	/	/	/	/	/	/	+	/	-	+	-	+	/	/	[8]	11139247
710	/	inherited	M	c.2884A>G	Thr962Ala	Missense	Exon23	CR	/	/	/	/	/	/	/	/	/	/	/	/	/	/	/	/	/	exudative vitreoretinopathy	/	/	/	/	/	[85]	31273345
711	Chinese	/	F	c.2884A>G	Thr962Ala	Missense	Exon23	CR	/	/	/	/	/	/	/	/	/	/	/	/	/	/	/	/	/	exudative vitreoretinopathy	/	/	/	/	/	[85]	31273345
712	Chinese	/	F	c.2884A>G	Thr962Ala	Missense	Exon23	CR	0.06	/	0.06	/	+	/	/	+	/	/	/	/	/	/	/	/	/	/	/	/	/	Biliary atresia, massive ascites and gram-negative sepsis	hepatic portoenterostomy	[71]	29707407
713	/	De novo	/	c.2898dup	Lys967Glnfs*16	Frameshift	Exon23	CR-TM	/	/	/	/	+	/	/	/	/	/	/	/	/	/	/	+	/	+	+	/	+	/	/	[11]	12497640
714	/	/	F	c.2899A>T	Lys967*	Nonsense	Exon23	CR-TM	/	0	/	/	/	0	/	+	/	/	/	/	/	/	/	+	/	+	PS,TOF	/	BV	/	/	[76]	30543192
715	French	/	/	c.2906T>C	Met969Thr	Missense	Exon23	CR	/	/	/	/	/	/	/	/	/	/	/	/	/	/	/	/	/	/	TOF	/	/	/	/	[55]	28372585
716	Chinese	de novo	M	c.2909_2913del	Met970Thrfs*11	Frameshift	Exon23	CR-TM	/	/	/	/	+	+	/	/	/	/	/	/	/	/	/	-	+	-	murmur	-	+	/	/	[44]	26076142
717	Chinese	Inherited	F	c.2913_2914del	Pro972Argfs*10	Frameshift	Exon23	CR-TM	/	/	/	/	+	+	/	/	/	/	/	/	/	/	/	+	+	-	+	/	+	/	/	[47]	26618708
718	Czechic	/	M	c.2914C>G	Pro972Ala	Missense	Exon23	CR	/	/	/	/	/	/	/	/	/	/	/	/	/	/	/	/	/	/	/	RC, duplEright renal system	/	/	kidney failure with replacement therapy (17)	[111]	33532864
719	European	/	/	c.2916+1G>A	IVS23+1G>A	Splicing	Intron23	unkonwn	/	/	/	/	/	/	/	/	/	/	/	/	/	/	/	/	/	/	/	/	/	ALGS	/	[37]	25525159
720	/	/	/	c.2916+1G>C	IVS23+1G>C	Splicing	Intron23	unkonwn	/	/	/	/	/	/	/	/	/	/	/	/	/	/	/	/	/	/	/	/	/	ALGS	/	[37]	25525159
721	/	de novo	/	c.2916+1G>C	IVS23+1G>C	Splicing	Intron23	unkonwn	/	/	/	/	+	/	/	/	/	/	/	/	/	/	/	+	/	+	+	/	+	/	/	[4]	10220506
722	/	/	F	c.2916+2T>C	IVS23+2T>C	Splicing	Intron23	unkonwn	/	/	/	/	/	/	/	/	+	/	/	/	/	/	/	+	/	-	+	/	+	/	/	[61]	28695677
723	/	inherited	/	c.2917-2A>G	IVS23-2A>G	Splicing	Intron23	unkonwn	/	/	/	/	+	/	/	/	/	/	/	/	/	/	/	+	/	+	+	/	+	/	/	[11]	12497640
724	Japanese	/	/	c.2917-10A>G	IVS23-10A>G	Splicing	Intron23	unkonwn	8	/	/	/	+	-	+	/	/	/	/	/	/	/	/	+	/	/	+	-	-	failure to thrive	/	[62]	28776642
725	/	/	/	c.2917-1G>C	IVS23-1G>C	Splicing	Intron23	unkonwn	/	/	/	/	/	/	/	/	/	/	/	/	/	/	/	/	/	/	/	/	/	ALGS	/	[37]	25525159
726	/	de novo	/	c.2917-1G>C	IVS23-1G>C	Splicing	Intron23	unkonwn	/	/	/	/	+	/	/	/	/	/	/	/	/	/	/	+	/	-	+	/	-	/	/	[4]	10220506
727	/	/	/	c.2917-2A>G	IVS23-2A>G	Splicing	Intron23	unkonwn	/	/	/	/	/	/	/	/	/	/	/	/	/	/	/	/	/	/	/	/	/	ALGS	/	[37]	25525159
728	Italian	de novo	F	c.2917-8C>A	IVS23-8C>A	Splicing	Intron23	unkonwn	5	0	/	5	+	+	-	+	-	/	/	/	+	+	+	/	/	/	ASD	/	/	hepatosplenomegaly, curly hair	/	[95]	32038717
729	Lebanese	inherited	F	c.2917-9T>G	IVS23-9T>G	Splicing	Intron23	unkonwn	39	/	/	39	+	+	/	/	/	/	/	/	/	/	+	+	+	-	COA (9)	RAS	Vertebral anomalies	diabetes type 1 (9)	splenectomy and kidney transplant (39)	[137]	36779797
730	Lebanese	/	F	c.2917-9T>G	IVS23-9T>G	Splicing	Intron23	unkonwn	42	/	42	/	/	/	/	/	/	/	/	/	/	/	/	+	/	/	+	-	-	/	/	[137]	36779797
731	Lebanese	inherited	F	c.2917-9T>G	IVS23-9T>G	Splicing	Intron23	unkonwn	0.583	/	0.583	0.583	/	/	/	/	/	/	/	/	/	/	/	/	/	/	TOF	-	-	/	/	[137]	36779797
732	Lebanese	inherited	M	c.2917-9T>G	IVS23-9T>G	Splicing	Intron23	unkonwn	7	0	/	7	+	0.333	/	/	/	/	/	/	/	/	/	+	/	-	COA	-	-	intrauterine growth restriction	/	[137]	36779797
733	/	de novo	/	c.2917_5_2919dup	Leu974Phefs*13	Frameshift	Intron23/Exon24	CR-TM	/	/	/	/	+	/	/	/	/	/	/	/	/	/	/	+	/	+	+	/	+	/	/	[6]	10533065
734	/	/	/	c.2918del	Gly973Valfs*11	Frameshift	Exon24	CR-TM	/	/	/	/	/	/	/	/	/	/	/	/	/	/	/	/	/	/	/	/	/	ALGS	/	[87]	31343788
735	Chinese	de novo	F	c.2922dup	Thr975Tyrfs*8	Frameshift	Exon24	CR-TM	2	/	/	/	/	/	/	/	/	/	/	/	/	/	/	/	/	/	/	/	/	Abnormality of the digestive system	/	[82]	30968598
736	Chinese	de novo	/	c.2922dup	Thr975Tyrfs*8	Frameshift	Exon24	CR-TM	/	/	/	/	/	/	/	/	/	/	/	/	/	/	/	/	/	/	/	/	/	/	/	[107]	33240318
737	/	de novo	/	c.2926dup	Thr976Asnfs*7	Frameshift	Exon24	CR-TM	/	/	/	/	+	/	/	/	/	/	/	/	/	/	/	+	/	+	+	/	+	/	/	[4]	10220506
738	Japanese	de novo	F	c.2927del	Thr976Argfs*8	Frameshift	Exon24	CR-TM	/	/	/	/	+	+	/	/	/	/	/	/	/	/	/	/	/	/	/	/	/	ALGS	/	[50]	26858187
739	/	/	/	c.2927dup	Glu977Glyfs*6	Frameshift	Exon24	CR-TM	/	/	/	/	/	/	/	/	/	/	/	/	/	/	/	/	/	/	/	/	/	ALGS	/	[87]	31343788
740	Arabian	/	M	c.2938T>G	Cys980Gly	Missense	Exon24	CR	3	/	/	/	+	/	/	/	/	/	/	+	+	/	/	/	/	/	/	/	/	severe itching	/	[58]	28600779
741	Japanese	/	M	c.2954dup	Asn985Lysfs*11	Frameshift	Exon24	CR-TM	/	/	/	/	/	/	/	/	-	/	/	/	/	/	/	+	/	-	+	/	-	/	/	[61]	28695677
742	/	/	/	c.2956_2957dup	Leu986Phefs*2	Frameshift	Exon24	CR-TM	/	/	/	/	/	/	/	/	+	/	/	/	/	/	/	/	/	/	TOF	/	/	/	/	[79]	30655312
743	/	/	/	c.2956_2957dup	Leu986Phefs*2	Frameshift	Exon24	CR-TM	/	/	/	/	/	/	/	/	/	/	/	/	/	/	/	/	/	/	/	/	/	ALGS	/	[87]	31343788
744	/	/	/	c.2982_3000dup	Ala1001*	Nonsense	Exon24	CR-TM	/	/	/	/	/	/	/	/	/	/	/	/	/	/	/	/	/	/	/	/	/	ALGS	/	[87]	31343788
745	Chinese	Inherited	M	c.2990C>A	Ser997*	Nonsense	Exon24	CR-TM	/	/	/	/	+	+	/	/	/	/	/	/	/	/	/	-	+	-	murmur	-	-	/	/	[44]	26076142
746	Chinese	Inherited	M	c.2990C>A	Ser997*	Nonsense	Exon24	CR-TM	/	/	/	/	+	+	/	/	/	/	/	/	/	/	/	+	-	-	murmur	/	-	/	/	[44]	26076142
747	/	/	/	c.2994_3000dup	Ala1001Leufs*13	Frameshift	Exon24	CR-TM	/	/	/	/	+	/	/	/	/	/	/	/	/	/	/	+	/	+	+	/	+	/	/	[11]	12497640
748	Thai	/	F	c.2997_3004del	Tyr999*	Nonsense	Exon24	CR-TM	0.667	/	/	/	+	/	/	+	+	/	/	/	/	/	/	/	/	/	/	/	/	/	/	[115]	33822359
749	Chinese	/	/	c.2998_3002del	Ile1000Leufs*10	Frameshift	Exon24	CR-TM	/	/	/	/	/	/	/	/	/	/	/	/	/	/	/	/	/	/	/	/	scoliosis	/	/	[99]	32381727
750	Korean	/	/	c.2999_3000insC	Arg1001Profs*11	Frameshift	Exon24	CR-TM	/	/	/	/	+	+	/	/	/	/	/	/	/	/	/	+	/	PR	Pulmonary artery hypoplasia	/	-	bile duct paucity	/	[42]	25676721
751	Korean	/	/	c.3000dup	Ala1001Argfs*11	Frameshift	Exon24	CR-TM	/	/	/	/	+	+	/	/	/	/	/	/	/	/	/	+	/	PR	Pulmonary artery hypoplasia	/	-	bile duct paucity	/	[42]	25676721
752	/	inherited	/	c.3001_3020del	Ala1001Serfs*4	Frameshift	Exon24	CR-TM	/	/	/	/	+	/	/	/	/	/	/	/	/	/	/	+	/	-	+	/	+	/	/	[4]	10220506
753	Chinese	de novo	F	c.3002_3003del	Ala1001Valfs*10	Frameshift	Exon24	CR-TM	/	0	/	/	+	/	/	/	/	/	/	/	/	/	/	/	/	/	/	/	/	liver disease	/	[132]	35257483
754	/	/	/	c.3003_3008delinsGC	Cys1002Argfs*33	Frameshift	Exon24	CR-TM	/	/	/	/	/	/	/	/	/	/	/	/	/	/	/	/	/	/	/	/	/	ALGS	/	[87]	31343788
755	/	/	/	c.3004T>C	Cys1002Arg	Missense	Exon24	CR	/	/	/	/	/	/	/	/	/	/	/	/	/	/	/	/	/	/	/	/	/	ALGS	/	[87]	31343788
756	/	/	/	c.3006C>A	Cys1002*	Nonsense	Exon24	CR-TM	/	/	/	/	/	/	/	/	/	/	/	/	/	/	/	/	/	/	/	/	/	ALGS	/	[37]	25525159
757	Chinese	/	M	c.3006C>A	Cys1002*	Nonsense	Exon24	CR-TM	/	/	/	/	+	+	/	/	/	/	/	/	/	/	/	-	/	/	without murmur	/	+	/	/	[44]	26076142
758	/	de novo	/	c.3006C>A	Cys1002*	Nonsense	Exon24	CR-TM	/	/	/	/	+	/	/	/	/	/	/	/	/	/	/	+	/	+	+	/	-	/	/	[4]	10220506
759	Japanese	de novo	F	c.3007_3010del	Glu1003Leufs*32	Frameshift	Exon24	TM	/	/	/	/	+	+	/	/	/	/	/	/	/	/	/	/	/	/	/	/	/	ALGS	/	[50]	26858187
760	/	/	/	c.3007G>T	Glu1003*	Nonsense	Exon24	TM	/	/	/	/	/	/	/	/	/	/	/	/	/	/	/	/	/	/	/	/	/	ALGS	/	[37]	25525159
761	/	inherited	/	c.3007G>T	Glu1003*	Nonsense	Exon24	TM	/	/	/	/	+	/	/	/	/	/	/	/	/	/	/	+	/	-	+	/	-	/	/	[4]	10220506
762	Chinese	Inherited	M	c.3008_3020ins	Glu1030Glyfs*4	Frameshift	Exon24	TM	/	/	/	/	+	+	/	/	/	/	/	/	/	/	/	+	-	-	murmur	/	+	/	/	[44]	26076142
763	/	de novo	/	c.3012_3016dup	Pro1006Leufs*32	Frameshift	Exon24	TM	/	/	/	/	+	/	/	/	/	/	/	/	/	/	/	+	/	+	+	/	+	/	/	[4]	10220506
764	/	/	M	c.3012_3024del	Ser1005Thrfs*27	Frameshift	Exon24	TM	8.417	/	/	/	-	-	/	/	/	/	/	/	/	/	/	/	+	-	PS,TOF	/	/	/	/	[17]	17949281
765	/	de novo	/	c.3027del	Asn1009Lysfs*27	Frameshift	Exon24	TM	/	/	/	/	+	/	/	/	/	/	/	/	/	/	/	+	/	+	+	/	+	/	/	[4]	10220506
766	Chinese	/	M	c.3031G>T	Glu1011*	Nonsense	Exon24	TM	/	/	/	/	+	+	/	/	/	/	/	/	/	/	/	+	-	-	murmur	-	-	/	/	[44]	26076142
767	Japanese	/	F	c.3035_3036dup	His1013Tyrfs*24	Frameshift	Exon24	TM	/	/	/	/	+	/	/	/	/	/	/	/	/	/	/	+	/	+	+	-	-	/	/	[3]	9700188
768	Japanese	inherited	F	c.3035_3036dup	His1013Tyrfs*24	Frameshift	Exon24	TM	/	/	/	/	+	/	/	/	/	/	/	/	/	/	/	+	/	+	+	-	-	Growth retardation	/	[3]	9700188
769	Japanese	/	/	c.3038A>T	His1013Leu	Missense	Exon24	others	/	/	/	/	/	/	/	/	/	/	/	/	/	/	/	/	/	/	/	/	/	Congenital Hypothyroidism	/	[101]	32459320
770	Chinese	/	/	c.3038A>T	His1013Leu	Missense	Exon24	others	/	/	/	/	/	/	/	/	/	/	/	/	/	/	/	/	/	/	TOF	/	/	/	/	[55]	28372585
771	Chinese	de novo	M	c.3045delC	Ile1016Phefs*20	Frameshift	Exon24	TM	8.7	0.00833333	/	5.91667	+	/	/	/	/	/	/	/	/	/	/	+	+	-	-	-	+	/	/	[125]	34399559
772	Polish	de novo	/	c.3048+1_3048+2insG	IVS24+1_24+2insG	Splicing	Intron24	unkonwn	/	/	/	/	+	/	/	/	/	/	/	/	/	/	/	+	/	+	+	+	+	/	/	[35]	24748328
773	Polish	de novo	/	c.3048+1dup	IVS24+1dup	Splicing	Intron24	unkonwn	/	/	/	/	+	/	/	/	/	/	/	/	/	/	/	-	/	+	+	/	+	/	/	[13]	15712272
774	/	/	/	c.3048+1G>T	IVS24+1G>T	Splicing	Intron24	unkonwn	/	/	/	/	/	/	/	/	/	/	/	/	/	/	/	/	/	/	/	/	/	ALGS	/	[37]	25525159
775	Polish	inherited	/	c.3048+5_3048+7delGTA	IVS24+5_24+7del	Splicing	Intron24	unkonwn	/	/	/	/	+	/	/	/	/	/	/	/	/	/	/	+	/	+	+	+	+	/	/	[35]	24748328
776	Italian	/	/	c.3062T>C	Ile1021Thr	Missense	Exon25	others	/	/	/	/	/	/	/	/	/	/	/	/	/	/	/	/	/	/	/	/	/	congenital hypothyroidism	/	[56]	28444304
777	Italian	/	/	c.3071_3072insAGATATA	Asp1024Glufs*12	Frameshift	Exon25	TM	/	/	/	/	+	/	/	/	/	/	/	/	/	/	/	+	/	+	+	/	+	/	/	[6]	10533065
778	Italian	de novo	F	c.3075dup	Asn1026Glufs*8	Frameshift	Exon25	TM	10	/	/	/	+	/	/	/	/	/	/	/	/	/	/	/	/	/	PAS	/	BV	congenital hypothyroidism, bile duct paucity	/	[49]	26760175
779	Chinese	/	F	c.3088_3089ins	Glu1030Glyfs*4	Frameshift	Exon25	TM	/	/	/	/	+	+	/	/	/	/	/	/	/	/	/	+	-	-	murmur	-	+	/	/	[44]	26076142
780	Chinese	de novo	M	c.3099_3100del	Asp1033Glufs*5	Frameshift	Exon25	TM	/	/	/	/	+	+	/	/	/	/	/	/	/	/	/	+	+	-	murmur	/	+	/	/	[44]	26076142
781	Chinese	de novo	/	c.3099_3100del	Asp1033Glufs*5	Frameshift	Exon25	TM	/	/	/	/	+	+	/	/	/	/	/	/	/	/	/	+	+	-	murmur	-	BV	/	/	[29]	22405927
782	Italian	/	M	c.3103del	Ile1035*	Nonsense	Exon25	TM	6	/	/	/	+	+	/	/	/	/	/	/	/	/	/	+	/	/	VSD	/	/	congenital hypothyroidism, thyroid hypoplasia	/	[49]	26760175
783	/	/	/	c.3122_3123dup	Arg1042Asnfs*8	Frameshift	Exon25	TM	/	/	/	/	+	/	/	/	/	/	/	/	/	/	/	+	/	-	+	-	+	/	/	[8]	11139247
784	Chinese	/	/	c.3134dup	Asn1045Lysfs*64	Frameshift	Exon25	TM	/	/	/	/	+	+	/	+	/	/	/	/	/	/	/	/	/	/	/	/	/	Pneumonia	Liver transplant	[93]	31965297
785	Chinese	de novo	F	c.3140C>A	Ser1047*	Nonsense	Exon25	TM	/	/	/	/	+	+	/	/	/	/	/	/	/	/	/	+	+	-	murmur	-	+	/	/	[44]	26076142
786	/	/	/	c.3160G>T	Glu1054*	Nonsense	Exon25	TM	/	/	/	/	/	/	/	/	/	/	/	/	/	/	/	/	/	/	/	/	/	ALGS	/	[87]	31343788
787	Japanese	/	M	c.3164_3167del	Val1055Glufs*7	Frameshift	Exon25	TM	/	/	/	/	/	/	/	/	/	/	/	/	/	/	/	/	/	/	/	/	/	/	/	[98]	32369273
788	European	de novo	F	c.3164_3167del	Val1055Glufs*7	Frameshift	Exon25	TM	24	/	/	/	/	/	/	/	/	/	/	/	/	/	/	/	/	Bull’s eye retinopathy	PS	/	scoliosis	/	/	[70]	29555955
789	Korean	/	/	c.3164_3167del	Val1055Glufs*7	Frameshift	Exon25	TM	/	/	/	/	+	+	/	/	/	/	/	/	/	/	/	+	/	/	left pulmonary artery hypoplasia	/	BV	bile duct paucity	/	[42]	25676721
790	/	/	F	c.3164_3167del	Val1055Glufs*7	Frameshift	Exon25	TM	6.417	/	/	/	+	+	/	/	/	/	/	/	/	/	/	/	+	-	PS,PDA	/	/	/	/	[17]	17949281
791	/	de novo	/	c.3164_3167del	Val1055Glufs*7	Frameshift	Exon25	TM	/	/	/	/	/	/	/	/	/	/	/	/	/	/	/	/	/	/	/	/	/	/	/	[8]	11139247
792	/	de novo	/	c.3164_3167del	Val1055Glufs*7	Frameshift	Exon25	TM	/	/	/	/	+	/	/	/	/	/	/	/	/	/	/	+	/	+	+	/	+	/	/	[4]	10220506
793	/	de novo	/	c.3164_3167del	Val1055Glufs*7	Frameshift	Exon25	TM	/	/	/	/	-	/	/	/	/	/	/	/	/	/	/	+	/	+	+	/	+	mental retardation	/	[4]	10220506
794	/	/	/	c.3172C>T	Gln1058*	Nonsense	Exon25	TM	/	/	/	/	/	/	/	/	/	/	/	/	/	/	/	/	/	/	/	/	/	ALGS	/	[87]	31343788
795	Czechic	/	/	c.3189dup	Asn1064Glufs*45	Frameshift	Exon25	TM	/	1.333	/	1.333	+	+	/	/	/	/	/	/	/	/	/	/	/	/	PS	-	BV	learning disability	/	[119]	34071626
796	Chinese	de novo	M	c.3194_3195del	Arg1065Asnfs*43	Frameshift	Exon25	TM	/	/	/	/	+	+	/	/	/	/	/	/	/	/	/	+	-	-	without murmur	/	+	/	/	[44]	26076142
797	/	de novo	/	c.3196dup	Thr1066Asnfs*43	Frameshift	Exon25	TM	/	/	/	/	/	/	/	/	/	/	/	/	/	/	/	/	/	/	/	/	/	/	/	[4]	10220506
798	Chinese	De novo	F	c.3196dup	Thr1066Asnfs*43	Frameshift	Exon25	TM	2	0.016	/	1.417	+	+	/	/	/	/	/	+	+	/	/	-	+	-	PS,VSD,ASD	RC	BV	Growth delay	/	[72]	29783821
799	Polish	/	/	c.3197_3198insC	Asp1067Argfs*42	Frameshift	Exon25	TM	/	/	/	/	+	/	/	/	/	/	/	/	/	/	/	+	/	+	+	+	-	/	/	[35]	24748328
800	/	/	/	c.3200-2A>G	IVS25-2A>G	Splicing	Intron25	unkonwn	/	/	/	/	/	/	/	/	/	/	/	/	/	/	/	/	/	/	/	/	/	ALGS	/	[37]	25525159
801	/	inherited	F	c.3218_3221dup	Ser1075Glufs*35	Frameshift	Exon26	TM	/	/	/	/	/	/	/	/	/	/	/	/	/	/	/	/	/	/	/	/	/	ALGS	/	[10]	11313761
802	/	inherited	F	c.3218_3221dup	Ser1075Glufs*35	Frameshift	Exon26	TM	/	/	/	/	/	/	/	/	/	/	/	/	/	/	/	/	/	/	/	/	/	ALGS	/	[10]	11313761
803	/	/	F	c.3218_3221dup	Ser1075Glufs*35	Frameshift	Exon26	TM	/	/	/	/	/	/	/	/	/	/	/	/	/	/	/	+	+	-	/	/	/	/	/	[10]	11313761
804	Japanese	/	M	c.3224_3225del	Ser1075Cysfs*33	Frameshift	Exon26	TM	/	/	/	/	+	/	/	/	/	/	/	/	/	/	/	+	/	-	+	-	-	/	/	[3]	9700188
805	Japanese	inherited	M	c.3224_3225del	Ser1075Cysfs*33	Frameshift	Exon26	TM	/	/	/	/	+	/	/	/	/	/	/	/	/	/	/	+	/	+	+	-	+	Growth retardation	/	[3]	9700188
806	Japanese	inherited	M	c.3224_3225del	Ser1075Cysfs*33	Frameshift	Exon26	TM	/	/	/	/	+	/	/	/	+	/	/	/	/	/	/	+	/	+	+	-	+	Growth retardation	/	[3]	9700188
807	Polish	/	/	c.3230_3231insT	Leu1077Phefs*32	Frameshift	Exon26	TM	/	/	/	/	+	/	/	/	/	/	/	/	/	/	/	+	/	+	+	-	-	/	/	[35]	24748328
808	/	/	/	c.3234dup	Lys241*	Nonsense	Exon26	TM	/	/	/	/	-	-	-	-	-	/	/	/	/	/	/	+	/	/	VSD,PS	/	Axial skeleton anomalies	/	/	[121]	34185059
809	/	/	F	c.3237_3249del	Ile1082*	Nonsense	Exon26	TM	14	0	/	/	+	/	/	+	/	/	/	/	/	/	/	/	+	AMS,PR,MGD,KCN,irishypoplasia	/	RF	scoliosis, BV	hearing loss, splenomegaly	/	[127]	34886763
810	/	/	/	c.3243dup	Ile1082Aspfs*27	Frameshift	Exon26	TM	/	/	/	/	/	/	/	/	/	/	/	/	/	/	/	/	/	/	/	/	/	ALGS	/	[87]	31343788
811	Chinese	de novo	M	c.3244_3256del	Ile1082*	Frameshift	Exon26	TM	/	/	/	/	+	+	/	/	/	/	/	/	/	/	/	-	-	-	murmur	-	+	/	/	[44]	26076142
812	European	/	/	c.3245_3257del	Ile1082Argfs*34	Frameshift	Exon26	TM	/	/	/	/	/	/	/	/	/	/	/	/	/	/	/	/	/	/	TOF	PKD	/	/	/	[129]	34958143
813	Chinese	/	/	c.3254dup	Leu1085Phefs*2	Frameshift	Exon26	TM	11	2	/	/	+	+	/	+	/	+	/	+	+	/	+	/	/	/	/	/	/	pruritus(2-11)	/	[64]	28901437
814	/	/	/	c.3257T>A	Val1086Glu	Missense	Exon26	TM	0.292	/	/	/	+	+	/	/	/	/	/	/	/	/	/	/	/	/	/	/	/	/	/	[22]	20683201
815	Italian	/	/	c.3280C>T	Arg1094Trp	Missense	Exon26	others	/	/	/	/	/	/	/	/	/	/	/	/	/	/	/	/	/	/	/	/	/	congenital hypothyroidism	/	[56]	28444304
816	Japanese	/	/	c.3281G>A	Arg1094Gln	Missense	Exon26	others	/	/	/	/	/	/	/	/	/	/	/	/	/	/	/	/	/	/	/	/	/	Congenital Hypothyroidism	/	[101]	32459320
817	Turkish	/	/	c.3289C>T	Arg1097Trp	Missense	Exon26	others	/	/	/	/	/	/	/	/	/	/	/	/	/	/	/	/	/	/	/	/	/	/	/	[126]	34426522
818	/	/	/	c.3312C>G	His1104Gln	Missense	Exon26	others	/	/	/	/	/	/	/	/	/	/	/	/	/	/	/	/	/	/	PS,TOF	/	/	/	/	[21]	20437614
819	Chinese	/	/	c.3329A>C	Asn1110Thr	Missense	Exon26	others	/	/	/	/	/	/	/	/	/	/	/	/	/	/	/	/	/	/	/	/	/	congenital hypothyroidism	/	[124]	34374102
820	/	/	/	c.3363_3373del	Gln1121Hisfs*3	Frameshift	Exon24	others	/	/	/	/	/	/	/	/	/	/	/	/	/	/	/	/	/	/	/	/	/	/	/	[11]	12497640
821	Chinese	/	/	c.3385C>A	His1129Asn	Missense	Exon26	others	/	/	/	/	/	/	/	/	/	/	/	/	/	/	/	/	/	/	/	/	/	congenital hypothyroidism	/	[124]	34374102
822	Chinese	/	/	c.3391G>A	Ala1131Thr	Missense	Exon26	others	/	/	/	/	/	/	/	/	/	/	/	/	/	/	/	/	/	/	/	/	/	congenital hypothyroidism	/	[124]	34374102
823	Chinese	inherited	F	c.3391G>A	Ala1131Thr	Missense	Exon26	others	8.1	5.25	/	5.33333	+	/	/	/	/	/	/	/	/	/	/	+	-	-	-	-	-	/	/	[125]	34399559
824	Japanese	/	/	c.3398C>T	Thr1133Met	Missense	Exon26	others	/	/	/	/	/	/	/	/	/	/	/	/	/	/	/	/	/	/	/	/	/	Congenital Hypothyroidism	/	[101]	32459320
825	Japanese	/	F	chr20: 10601004-13194264 del	whole gene del	Large deletion	/	whole	/	/	/	/	/	/	/	/	+	/	/	/	/	/	/	+	/	-	-	/	+	/	/	[61]	28695677
826	Japanese	de novo	F	chr20: 10619976-10654275 del	whole gene del	Large deletion	/	whole	/	/	/	/	+	+	/	/	/	/	/	/	/	/	/	/	/	/	/	/	/	ALGS	/	[50]	26858187
827	/	/	M	chr20: 9085395-11982624 DEL	whole gene del	Large deletion	/	whole	/	/	/	/	/	/	/	/	+	/	/	/	/	/	/	+	/	-	+	/	-	/	/	[61]	28695677
828	/	/	/	chr20:10004874-14172443 del	whole gene del	Large deletion	/	whole	/	/	/	/	+	/	/	/	/	/	/	/	/	/	/	+	/	-	+	-	BV	Cognitive delay	/	[19]	19058200
829	/	de novo	/	chr20:10342147-12342921 del	whole gene del	Large deletion	/	whole	12	/	/	/	/	/	/	/	/	/	/	/	/	/	/	/	/	/	+	/	BV	hypertelorism	/	[25]	21429933
830	/	de novo	/	chr20:10360051-12798054 del	whole gene del	Large deletion	/	whole	/	/	/	/	+	/	/	/	/	/	/	/	/	/	/	+	/	+	+	-	BV	/	/	[19]	19058200
831	/	/	/	chr20:10432766-13712393 del	whole gene del	Large deletion	/	whole	/	/	/	/	+	/	/	/	/	/	/	/	/	/	/	+	/	+	+	-	-	cognitive delay, hearing loss	/	[19]	19058200
832	/	/	/	chr20:10560458-10656087 del	whole gene del	Large deletion	/	whole	/	/	/	/	+	/	/	/	/	/	/	/	/	/	/	+	/	-	+	-	BV	/	/	[19]	19058200
833	/	de novo	/	chr20:4039627-11442419 del	whole gene del	Large deletion	/	whole	/	/	/	/	+	/	/	/	/	/	/	/	/	/	/	+	/	+	+	-	BV	cognitive delay	/	[19]	19058200
834	Chinese	de novo	/	chr20:5761024-14066276 del	whole gene del	Large deletion	/	whole	/	/	/	/	+	/	/	/	/	/	/	/	/	/	/	+	/	+	+	-	BV	cognitive delay, Bifid uvula	/	[19]	19058200
835	/	De novo	M	chr20:7824240-10831812 del	whole gene del	Large deletion	/	whole	0.833	0.041	/	0.333	+	+	/	/	/	/	/	+	+	+	+	+	-	-	PS,ASD	-	-	Growth delay	/	[72]	29783821
836	/	inherited	/	chr20:7106353-12769237 del	whole gene del	Large deletion	/	whole	/	/	/	/	+	/	/	/	/	/	/	/	/	/	/	+	/	+	+	-	BV, Scoliosis	cognitive delay	/	[19]	19058200
837	/	de novo	/	chr20:7370428-21985498 del	whole gene del	Large deletion	/	whole	/	/	/	/	-	/	/	/	/	/	/	/	/	/	/	+	/	+	+	-	BV	Cognitive delay, Hearing loss, Pierre Robin sequence, cleft lip and palate, visual loss, seizure disorder, tethered spinal cord, pseudotumor cerebrii, obesity, obstructive sleep apnea, vertical talus deformity	/	[19]	19058200
838	/	de novo	/	chr20:7435615-11320829 del	whole gene del	Large deletion	/	whole	/	/	/	/	+	/	/	/	/	/	/	/	/	/	/	+	/	+	+	-	-	/	/	[19]	19058200
839	/	de novo	/	chr20:8096130-12096897 del	whole gene del	Large deletion	/	whole	/	/	/	/	+	/	/	/	/	/	/	/	/	/	/	+	/	+	+	-	BV	/	/	[19]	19058200
840	Vietnamese	de novo	/	chr20:8573437-12418350 del	whole gene del	Large deletion	/	whole	/	/	/	/	+	/	/	/	/	/	/	/	/	/	/	+	/	+	+	+	BV	/	/	[19]	19058200
841	/	/	/	chr20:8647519-11490289 del	whole gene del	Large deletion	/	whole	/	/	/	/	+	/	/	/	/	/	/	/	/	/	/	-	/	/	+	/	BV	/	/	[30]	22488849
842	/	/	/	chr20:8808310-13247568 del	whole gene del	Large deletion	/	whole	/	/	/	/	+	/	/	/	/	/	/	/	/	/	/	+	/	+	+	-	-	Cognitive delay	/	[19]	19058200
843	Chinese	de novo	/	chr20:8865006-11896206 del	whole gene del	Large deletion	/	whole	/	/	/	/	-	/	/	/	/	/	/	/	/	/	/	+	/	+	+	-	-	/	/	[19]	19058200
844	/	De novo	M	chr20:9846198-19090976 del	whole gene del	Large deletion	/	whole	0.5	0.082	/	0.25	+	+	/	/	/	/	/	+	+	/	/	-	+	-	ASD,VSD,PRDA	-	BV	Growth delay	/	[72]	29783821
845	Vietnamese	de novo	/	chr20:9091235-15063679 del	whole gene del	Large deletion	/	whole	/	/	/	/	+	/	/	/	/	/	/	/	/	/	/	+	/	-	+	+	BV	cognitive delay, hearing loss	/	[19]	19058200
846	/	/	/	chr20:9251107-12214763 del	whole gene del	Large deletion	/	whole	/	/	/	/	+	/	/	/	/	/	/	/	/	/	/	-	/	/	AS	+	BV	/	/	[30]	22488849
847	/	inherited	/	chr20:9298889-11610454 del	whole gene del	Large deletion	/	whole	/	/	/	/	+	/	/	/	/	/	/	/	/	/	/	+	/	+	+	+	BV	/	/	[19]	19058200
848	/	/	/	chr20:9459120-14303404 del	whole gene del	Large deletion	/	whole	12	/	/	/	/	/	/	/	/	/	/	/	/	/	/	/	/	/	/	/	/	ALGS	/	[25]	21429933
849	/	de novo	/	chr20:9504468-12332526 del	whole gene del	Large deletion	/	whole	/	/	/	/	+	/	/	/	/	/	/	/	/	/	/	+	/	+	+	-	BV	/	/	[19]	19058200
850	/	inherited	/	chr20:9525601-11079205 del	whole gene del	Large deletion	/	whole	/	/	/	/	+	/	/	/	/	/	/	/	/	/	/	+	/	-	+	-	-	/	/	[19]	19058200
851	/	/	/	chr20:9562922-10743024 del	whole gene del	Large deletion	/	whole	/	/	/	/	-	/	/	/	/	/	/	/	/	/	/	-	/	-	-	-	-	/	/	[19]	19058200
852	/	inherited	/	chr20:9919383-10769877 del	whole gene del	Large deletion	/	whole	/	/	/	/	+	/	/	/	/	/	/	/	/	/	/	+	/	+	+	-	-	/	/	[19]	19058200
853	Icelandic	/	M	1.3 Mb del	whole gene del	Large deletion	/	whole	/	/	/	/	+	/	/	/	/	/	/	/	/	/	/	+	/	-	-	-	-	/	/	[3]	9700188
854	American	inherited	M	1.3 Mb del	whole gene deletion	Large deletion	/	whole	/	/	/	/	+	/	/	/	+	/	/	/	/	/	/	+	/	+	+	+	+	Growth retardation	/	[3]	9700188
855	Spanish	/	/	2.98Mb del	whole gene del	Large deletion	/	whole	/	/	/	/	/	/	/	/	/	/	/	/	/	/	/	/	/	/	/	/	/	ALGS	/	[1]	3464549
856	Spanish	/	/	3.93Mb Del	whole gene del	Large deletion	/	whole	/	/	/	/	/	/	/	/	/	/	/	/	/	/	/	/	/	+	/	/	/	/	/	[116]	33851411
857	/	de novo	/	3Mb Del	whole gene del	Large deletion	/	whole	/	/	/	/	/	/	/	/	/	/	/	/	/	/	/	/	/	/	+	/	/	/	/	[118]	33888711
858	American	/	M	whole gene del	whole gene del	Large deletion	/	whole	/	/	/	/	+	+	/	/	/	/	/	/	/	/	/	+	+	-	murmur	+	+	/	/	[44]	26076142
859	American	/	F	whole gene del	whole gene del	Large deletion	/	whole	/	/	/	/	+	+	/	/	/	/	/	/	/	/	/	+	/	/	murmur	-	+	/	/	[44]	26076142
860	Chinese	/	M	whole gene del	whole gene del	Large deletion	/	whole	/	/	/	/	+	+	/	/	/	/	/	/	/	/	/	+	-	-	murmur	/	+	/	/	[44]	26076142
861	Chinese	de novo	/	whole gene del	whole gene del	Large deletion	/	whole	/	/	/	/	+	/	/	/	/	/	/	/	/	/	/	+	/	+	+	-	-	/	/	[35]	24748328
862	Chinese	de novo	/	whole gene del	whole gene del	Large deletion	/	whole	/	/	/	/	+	/	/	/	/	/	/	/	/	/	/	+	/	-	+	+	-	/	/	[35]	24748328
863	Polish	inherited	/	whole gene del	whole gene del	Large deletion	/	whole	/	/	/	/	+	/	/	/	/	/	/	/	/	/	/	+	/	+	+	+	+	/	/	[35]	24748328
864	Polish	inherited	/	whole gene del	whole gene del	Large deletion	/	whole	/	/	/	/	+	/	/	/	/	/	/	/	/	/	/	+	/	+	+	-	+	/	/	[35]	24748328
865	Polish	/	/	whole gene del	whole gene del	Large deletion	/	whole	/	/	/	/	+	/	/	/	/	/	/	/	/	/	/	+	/	+	+	+	+	/	/	[35]	24748328
866	Polish	de novo	/	whole gene del	whole gene del	Large deletion	/	whole	/	/	/	/	+	/	/	/	/	/	/	/	/	/	/	+	/	+	+	-	-	/	/	[35]	24748328
867	Polish	/	/	whole gene del	whole gene del	Large deletion	/	whole	/	/	/	/	/	/	/	/	/	/	/	/	/	/	/	/	/	/	/	/	/	ALGS	/	[28]	22382802
868	African	/	F	whole gene del	whole gene del	Large deletion	/	whole	2.58	0 prenatal	/	1.29	+	+	/	+	/	/	/	/	/	/	/	/	/	-	right ventricle hypoplasia, PA, ASD	+	BV	nephroblastoma (2.58)	/	[16]	17584876
869	/	de novo	/	whole gene del	whole gene del	Large deletion	/	whole	/	/	/	/	+	/	/	/	/	/	/	/	/	/	/	+	/	+	+	/	+	/	/	[6]	10533065
870	Japanese	Inherited	F	deletion incl. 5'UTR and start codon	partial deletion	Large deletion	/	whole	12	/	12	/	+	+	/	/	/	/	/	/	/	/	/	/	-	-	ASD	RF	/	/	/	[17]	17949281
871	Japanese	/	M	deletion incl. ex. 3	partial deletion	Large deletion	/	unkonwn	/	/	/	/	/	/	/	/	+	/	/	/	/	/	/	-	/	-	+	/	-	/	/	[61]	28695677
872	/	/	M	deletion incl. ex. 9	partial deletion	Large deletion	/	unkonwn	/	/	/	/	/	/	/	/	-	/	/	/	/	/	/	+	/	-	+	/	+	/	/	[61]	28695677
873	Japanese	inherited	/	E1 DEL	partial deletion	Large deletion	/	unkonwn	/	/	/	/	/	/	/	/	/	/	/	/	/	/	/	+	+	-	+	/	BV	liver disease	/	[105]	33077891
874	Japanese	/	F	E1 DEL	partial deletion	Large deletion	/	unkonwn	/	/	/	/	/	/	/	/	/	/	/	/	/	/	/	+	+	-	/	/	BV	liver disease	/	[105]	33077891
875	American	de novo	/	E1-25 Del	partial deletion	Large deletion	/	unkonwn	/	/	/	/	+	/	/	/	/	/	/	/	/	/	/	+	/	+	+	+	-	/	/	[35]	24748328
876	American	/	F	E13-E26 del	partial deletion	Large deletion	/	unkonwn	15	0	/	/	/	/	/	/	+	/	/	/	/	/	/	/	+	MA,PR,PSC,irishypoplasia,nyctalopia	/	/	scoliosis	Arnold-Chiari, hearing loss	liver transplants and immunosuppressive therapy	[127]	34886763
877	Polish	/	/	E1-E5 DEL	partial deletion	Large deletion	/	unkonwn	0.8	0.192	0.8	/	/	/	/	/	/	/	/	/	/	/	/	/	/	/	/	/	/	/	/	[88]	31395954
878	/	de novo	/	E20–23 del	partial deletion	Large deletion	/	unkonwn	/	/	/	/	+	/	/	/	/	/	/	/	/	/	/	+	/	+	+	+	+	/	/	[35]	24748328
879	/	/	/	E3 del	partial deletion	Large deletion	/	unkonwn	/	/	/	/	/	/	/	/	/	/	/	/	/	/	/	/	/	/	/	/	/	ALGS	/	[28]	22382802
880	Polish	/	/	E3–25 del	partial deletion	Large deletion	/	unkonwn	/	/	/	/	+	/	/	/	/	/	/	/	/	/	/	+	/	+	+	+	+	/	/	[35]	24748328
881	/	/	/	E6-26 del	partial deletion	Large deletion	/	unkonwn	/	/	/	/	/	/	/	/	/	/	/	/	/	/	/	/	/	/	/	/	/	ALGS	/	[28]	22382802
882	Polish	de novo	F	E6-8 del	partial deletion	Large deletion	/	unkonwn	0.667	/	/	/	/	/	/	/	/	/	/	/	/	/	/	+	/	/	PS	/	BV	/	/	[24]	20848651
883	/	/	/	E9-12 Del	partial deletion	Large deletion	/	unkonwn	/	/	/	/	+	/	/	/	/	/	/	/	/	/	/	-	/	/	+	/	/	/	/	[30]	22488849
884	/	/	M	Ex.1-5 Del	partial deletion	Large deletion	/	unkonwn	/	/	/	/	+	+	/	/	/	/	/	/	/	/	/	+	-	-	murmur	-	+	/	/	[44]	26076142
885	Vietnamese	/	F	Ex.2-26 Del	partial deletion	Large deletion	/	unkonwn	/	/	/	/	+	+	/	/	/	/	/	/	/	/	/	+	-	-	murmur	/	+	/	/	[44]	26076142
886	Chinese	inherited	/	Ex. 1-3 inverted	Inversion	Inversion	/	unkonwn	/	/	/	/	/	/	/	/	/	/	/	/	/	/	/	+	+	-	+	+	/	liver disease	/	[105]	33077891
887	Chinese	/	M	Ex. 1-3 inverted	Inversion	Inversion	/	unkonwn	/	/	/	/	/	/	/	/	/	/	/	/	/	/	/	+	/	/	+	/	/	/	/	[105]	33077891
888	Chinese	inherited	M	c.974delC	Pro325Lysfs*87	Frameshift	Exon7	EGF3-CR-TM	0.833	0.083	/	0.167	+	+	/	+	/	/	/	+	+	+	+	+	-	-	PDA	-	BV	congenital hypothyroidism, growth retardation	Ursodiol	this study	this study
889	Chinese	de novo	M	chr20:8731424_13773919 del	whole gene del	Large deletion	/	whole	3	0	/	2	+	+	/	+	/	/	/	+	+	+	+	+	-	-	PDA	RD	BV	delayed speech and language development. growth retardation, seizures	Ursodiol	this study	this study
Notes: We've taken considerable steps to mitigate the likelihood of duplicate patient reports across various studies. However, there remains a possibility of such occurrences.
Reference 1. Berg, R. Motivation as the decisive factor in the treatment of adults. Fortschr. Kieferorthop. 47, 287–294 (1986). 2. Krantz, I. D. et al. Spectrum and frequency of jagged1 (JAG1) mutations in Alagille syndrome patients and their families. Am. J. Hum. Genet. 62, 1361–1369 (1998). 3. Yuan, Z. R. et al. Mutational analysis of the Jagged 1 gene in Alagille syndrome families. Hum. Mol. G…

## Sheet: Sheet2
Val45Leu	45
Arg165Trp	165
Val176Ile	176
Pro325Leufs*87	325
Pro476Thr	476
Phe509Leu	509
Pro552Leu	552
Thr587Ile	587
Tyr663Cys	663
Arg744Gln	744
unkonwn	781
Cys917Gly	917
Arg937Gln	937
His1013Leu	1013
Ile1021Thr	1021
Asn1026Glufs*8	1026
Ile1035*	1035
Arg1094Trp	1094
Arg1094Gln	1094
Asn1110Thr	1110
His1129Asn	1129
Ala1131Thr	1131
Thr1133Met	1133
