# Supplementary material for: Novel JAG1 variants leading to Alagille syndrome in two Chinese cases
Source: Sci Rep. 2024 Jan 20;14:1812. doi: 10.1038/s41598-024-52357-0 (PMC10799942; doi:10.1038/s41598-024-52357-0)
Supplement: Supplementary file 2 — Supplementary Table 2. [file 41598_2024_52357_MOESM2_ESM.xlsx]

## Sheet: Sheet1
Supplemental table 2. JAG1 gene (NM_000214) Genotypes Identified in ALGS Patients
No.	Genotype	AA change	Charac* of mutation	Location	Domain	No. of alleles among patients	Relative Frequency (%)	Classification	ACMG Interpretation Evidence
1	c.-100C>T	c.-100C>T	UTR	Exon1	others	2	0.00224215	VOUS	PS4_Supportin+PM2_Supporting+PP4
2	c.11dup	Arg5Thrfs*68	Frameshift	Exon1	whole	1	0.00112108	LP	PVS1+PM2_Supporting
3	c.30_36delCGGGCGCinsACTCGGGA	Gly11Leufs*62	Frameshift	Exon1	whole	1	0.00112108	LP	PVS1+PM2_Supporting
4	c.33del	Arg12Alafs*3	Frameshift	Exon1	whole	1	0.00112108	LP	PVS1+PM2_Supporting
5	c.35_45del	R12Pfs*57	Frameshift	Exon1	whole	1	0.00112108	LP	PVS1+PM2_Supporting
6	c.40del	Leu14*	Nonsense	Exon1	whole	1	0.00112108	LP	PVS1+PM2_Supporting
7	c.41del	Leu14Glnfs*32	Frameshift	Exon1	whole	1	0.00112108	LP	PVS1+PM2_Supporting
8	c.50T>C	Leu17Pro	Missense	Exon1	SP	1	0.00112108	VOUS	PS4_Supporting+PM1+PM2_Supporting
9	c.53_73del	Leu18_Leu24del	Frameshift	Exon1	SP	2	0.00224215	P	PVS1+PM2_Supporting+PP4
10	c.59T>G	Leu20Arg	Missense	Exon1	SP	3	0.00336323	LP	PS4_Moderate+PM2_Supporting+PP3+PP4
11	c.64T>C	Cys22Arg	Missense	Exon1	SP	1	0.00112108	VOUS	PM2_Supporting
12	c.65del	Cys2Leufs*24	Frameshift	Exon1	whole	1	0.00112108	LP	PVS1+PM2_Supporting
13	c.73C>T	Arg25*	Nonsense	Exon1	whole	1	0.00112108	LP	PVS1+PM2_Supporting
14	c.73_81+3del	unkonwn	Splicing	Intron1	unkonwn	1	0.00112108	P	PVS1+PM2_Supporting+PP4
15	c.82-6C>A	IVS1-6C>A	Splicing	Intron1	unkonwn	1	0.00112108	VOUS	PM2_Supporting+PP4
16	c.82-7_96del22	unkonwn	Splicing	Intron1	unkonwn	1	0.00112108	P	PVS1+PM2_Supporting+PP4
17	c.97G>C	Gly33Arg	Missense	Exon2	SP	1	0.00112108	LP	PM1+PM2_Supporting+PP3+PP4+PP5
18	c.100_103del	Gln34Serfs*11	Frameshift	Exon2	DSL-EGF-CR-TM	1	0.00112108	LP	PVS1+PM2_Supporting
19	c.104T>C	Phe35Ser	Missense	Exon2	others	1	0.00112108	VOUS	PS4_Supporting+PM1+PM2_Supporting+PP3
20	c.133G>T	Val45Leu	Missense	Exon2	others	6	0.00672646	LB	PS4_Moderate+BS1+BS2
21	c.138C>A	Asn46Lys	Missense	Exon2	others	1	0.00112108	LP	PS2+PM2_Supporting+PP3+PP4
22	c.141_142del	Glu48Alafs*24	Frameshift	Exon2	DSL-EGF-CR-TM	1	0.00112108	LP	PVS1+PM2_Supporting
23	c.142G>T	Glu48*	Nonsense	Exon2	DSL-EGF-CR-TM	2	0.00224215	P	PVS1+PM2_Supporting+PP4
24	c.146del	Leu49Argfs*112	Frameshift	Exon2	DSL-EGF-CR-TM	1	0.00112108	LP	PVS1+PM2_Supporting
25	c.148C>T	Gln50*	Nonsense	Exon2	DSL-EGF-CR-TM	1	0.00112108	LP	PVS1+PM2_Supporting
26	c.162C>A	Cys54*	Nonsense	Exon2	DSL-EGF-CR-TM	1	0.00112108	LP	PVS1+PM2_Supporting
27	c.162del	Cys55Alafs*106	Frameshift	Exon2	DSL-EGF-CR-TM	1	0.00112108	P	PVS1+PS2+PM2_Supporting
28	c.172_178del	Ala58Thrfs*101	Frameshift	Exon2	DSL-EGF-CR-TM	2	0.00224215	P	PVS1+PM2_Supporting+PP4
29	c.185G>A	Gly62Glu	Missense	Exon2	others	1	0.00112108	VOUS	PM2_Supporting
30	c.187_188del	Asp63Profs*9	Frameshift	Exon2	DSL-EGF-CR-TM	1	0.00112108	LP	PVS1+PM2_Supporting
31	c.205G>A	Asp69Asn	Missense	Exon2	others	1	0.00112108	LP	PS2+PM2_Supporting+PP3+PP4
32	c.221A>G	Tyr74Cys	Missense	Exon2	others	1	0.00112108	VOUS	PM1+PM2_Supporting+PP3
33	c.225C>G	Phe75Leu	Missense	Exon2	others	1	0.00112108	LP	PM1+PM2_Supporting+PM5+PP3+PP4
34	c.232T>A	Cys78Ser	Missense	Exon2	others	1	0.00112108	LP	PM1+PM2_Supporting+PM5+PP3+PP4
35	c.232T>G	Cys78Gly	Missense	Exon2	others	1	0.00112108	P	PS2+PM1+PM2_Supporting+PP3+PP4
36	c.232_233dup	Leu79Alafs*83	Frameshift	Exon2	DSL-EGF-CR-TM	1	0.00112108	LP	PVS1+PM2_Supporting
37	c.235C>T	Leu79Phe	Missense	Exon2	others	1	0.00112108	LP	PM1+PM2_Supporting+PP3+PP4+PP5
38	c.236T>A	Leu79His	Missense	Exon2	others	1	0.00112108	LP	PM1+PM2_Supporting+PM5+PP3+PP4
39	c.237dup	Lys80Glnfs*64	Frameshift	Exon2	DSL-EGF-CR-TM	1	0.00112108	LP	PVS1+PM2_Supporting
40	c.238A>G	Lys80Glu	Missense	Exon2	others	1	0.00112108	LP	PS2+PM2_Supporting+PP3+PP4
41	c.238A>T	Lys80*	Nonsense	Exon2	DSL-EGF-CR-TM	1	0.00112108	LP	PVS1+PM2_Supporting
42	c.246T>G	Tyr82*	Nonsense	Exon2	DSL-EGF-CR-TM	1	0.00112108	LP	PVS1+PM2_Supporting
43	c.270del	Cys92Alafs*69	Frameshift	Exon2	DSL-EGF-CR-TM	2	0.00224215	P	PVS1+PM2_Supporting+PP4
44	c.270dup	Pro91Alafs*53	Frameshift	Exon2	DSL-EGF-CR-TM	2	0.00224215	P	PVS1+PM2_Supporting+PP4
45	c.271C>A	Pro91Thr	Missense	Exon2	others	1	0.00112108	VOUS	PS4_Supporting+PM1+PM2_Supporting+PP3
46	c.283G>C	Gly95Arg	Missense	Exon2	others	1	0.00112108	VOUS	PM1+PM2_Supporting+PP3
47	c.311del	Gly104Alafs*57	Frameshift	Exon2	DSL-EGF-CR-TM	1	0.00112108	LP	PVS1+PM2_Supporting
48	c.311dup	Asn105Glnfs*39	Frameshift	Exon2	DSL-EGF-CR-TM	1	0.00112108	LP	PVS1+PM2_Supporting
49	c.327_330del	Lys110Profs*50	Frameshift	Exon2	DSL-EGF-CR-TM	1	0.00112108	P	PVS1+PS2+PM2_Supporting
50	c.337dup	Arg113Profs*31	Frameshift	Exon2	DSL-EGF-CR-TM	1	0.00112108	P	PVS1+PS2+PM2_Supporting
51	c.376T>C	Phe126Leu	Missense	Exon2	others	1	0.00112108	VOUS	PM1+PM2_Supporting+PP3
52	c.379G>A	Ala127Thr	Missense	Exon2	others	1	0.00112108	VOUS	PS4_Supporting+PM1+PM2_Supporting
53	c.382T>G	Trp128Gly	Missense	Exon2	others	1	0.00112108	VOUS	PS4_Supporting+PM1+PM2_Supporting+PP3
54	c.383G>A	Trp128*	Nonsense	Exon2	DSL-EGF-CR-TM	2	0.00224215	P	PVS1+PM2_Supporting+PP4
55	c.384G>A	Trp128*	Nonsense	Exon2	DSL-EGF-CR-TM	1	0.00112108	LP	PVS1+PM2_Supporting
56	c.386C>G	Pro129Arg	Missense	Exon2	DSL-EGF-CR-TM	1	0.00112108	VOUS	PS4_Supporting+PM1+PM2_Supporting+PP3
57	c.387+2T>C	IVS2+2T>C	Splicing	Intron2	unkonwn	1	0.00112108	P	PVS1+PM2_Supporting+PP4
58	c.388-17_391del	unkonwn	Splicing	Intron2	unkonwn	1	0.00112108	P	PVS1+PM2_Supporting+PP4
59	c.388-1G>C	IVS2-1G>C	Splicing	Intron2	unkonwn	2	0.00224215	P	PVS1+PM2_Supporting+PP4
60	c.388-5T>A	IVS2-5T>A	Splicing	Intron2	unkonwn	1	0.00112108	LP	PS2+PM2_Supporting+PP4
61	c.390del	Arg130Serfs*31	Frameshift	Exon3	DSL-EGF-CR-TM	1	0.00112108	LP	PVS1+PM2_Supporting
62	c.401T>C	Leu134Ser	Missense	Exon3	others	2	0.00224215	VOUS	PS4_Supporting+PM2_Supporting+PP3+PP4
63	c.402G>T	Leu134Phe	Missense	Exon3	others	1	0.00112108	VOUS	PS4_Supporting+PM2_Supporting+PP3
64	c.407T>G	Val136Gly	Missense	Exon3	others	1	0.00112108	VOUS	PS4_Supporting+PM1+PM2_Supporting+PP3
65	c.359T>A	Ile120Asn	Missense	Exon3	others	5	0.00560538	P	PS4_VeryStrong+PM2_Supporting+PP3+PP4_Strong
66	c.359T>C	Ile120Thr	Missense	Exon3	others	1	0.00112108	LP	PM2_Supporting+PM5+PP3+PP4+PP5
67	c.410delA	Phe137Glyfs*24	Frameshift	Exon3	DSL-EGF-CR-TM	1	0.00112108	LP	PVS1+PM2_Supporting
68	c.413C>T	Ala138Val	Missense	Exon3	others	2	0.00224215	VOUS	PS4_Supporting+PM2_Supporting+PP3+PP4
69	c.415_416dup	Trp139Cysfs*23	Frameshift	Exon3	DSL-EGF-CR-TM	1	0.00112108	LP	PVS1+PM2_Supporting
70	c.435_439+2delinsAG	unkonwn	Splicing	Exon3/Intron3	unkonwn	1	0.00112108	P	PVS1+PM2_Supporting+PP4
71	c.437_439+2del	unkonwn	Splicing	Exon3/Intron3	unkonwn	1	0.00112108	P	PVS1+PM2_Supporting+PP4
72	c.439C>T	Gln147*	Nonsense	Exon3	DSL-EGF-CR-TM	5	0.00560538	P	PVS1+PM2_Supporting+PP4
73	c.439+1G>A	IVS3+1G>A	Splicing	Intron3	unkonwn	9	0.0100897	P	PVS1+PM2_Supporting+PP4
74	c.439+1G>A	IVS3+1G>A	Splicing	Intron3	unkonwn	1	0.00112108	P	PVS1+PM2_Supporting+PP4
75	c.439+1G>C	IVS3+1G>C	Splicing	Intron3	unkonwn	1	0.00112108	P	PVS1+PM2_Supporting+PP4
76	c.439+1G>T	IVS3+1G>T	Splicing	Intron3	unkonwn	1	0.00112108	P	PVS1+PM2_Supporting+PP4
77	c.439+2dupT	IVS3+2dupT	Splicing	Intron3	unkonwn	1	0.00112108	P	PVS1+PM2_Supporting+PP4
78	c.439+5G>A	IVS3+5G>A	Splicing	Intron3	unkonwn	1	0.00112108	VOUS	PM2_Supporting+PP4
79	c.455T>C	Ile152Thr	Missense	Exon4	others	1	0.00112108	VOUS	PS4_Supporting+PM2_Supporting+PP3
80	c.473C>A	Ser158*	Nonsense	Exon4	DSL-EGF-CR-TM	1	0.00112108	LP	PVS1+PM2_Supporting
81	c.483del	Asn162Thrfs*9	Frameshift	Exon4	DSL-EGF-CR-TM	1	0.00112108	LP	PVS1+PM2_Supporting
82	c.487C>A	Pro163Thr	Missense	Exon4	others	1	0.00112108	VOUS	PM2_Supporting+PM5+PP3
83	c.488C>T	Pro163Leu	Missense	Exon4	others	1	0.00112108	LP	PS2+PM2_Supporting+PP3+PP4
84	c.493C>T	Arg165Trp	Missense	Exon4	others	1	0.00112108	LB	PM1+BS2
85	c.496C>T	Gln166*	Nonsense	Exon4	DSL-EGF-CR-TM	4	0.0044843	P	PVS1+PM2_Supporting+PP4
86	c.509del	Leu170Argfs*16	Frameshift	Exon4	DSL-EGF-CR-TM	1	0.00112108	LP	PVS1+PM2_Supporting
87	c.509delT	Leu170Argfs*16	Frameshift	Exon4	DSL-EGF-CR-TM	1	0.00112108	LP	PVS1+PM2_Supporting
88	c.514C>T	Gln172*	Nonsense	Exon4	DSL-EGF-CR-TM	1	0.00112108	LP	PVS1+PM2_Supporting
89	c.526G>A	Val176Ile	Missense	Exon4	others	3	0.00336323	B	BS1+BS2
90	c.532delC	His178Thrfs*8	Frameshift	Exon4	DSL-EGF-CR-TM	1	0.00112108	P	PVS1+PS2+PM2_Supporting
91	c.550C>G	Arg184Gly	Missense	Exon4	others	2	0.00224215	LP	PS4_Supporting+PM2_Supporting+PM5+PP3+PP4
92	c.550C>T	Arg184Cys	Missense	Exon4	others	4	0.0044843	P	PS2+PS4_Moderate+PM2_Supporting+PP3+PP4
93	c.551G>A	Arg184His	Missense	Exon4	others	9	0.0100897	P	PS4_VeryStrong+PS2+PM2_Supporting+PP3+PP4
94	c.551G>T	Arg184Leu	Missense	Exon4	others	1	0.00112108	LP	PS1+PM2_Supporting+PP3+PP4
95	c.560G>A	Cys187Tyr	Missense	Exon4	DSL	2	0.00224215	LP	PS4_Supporting+PM1+PM2_Supporting+PP3+PP4
96	c.560G>C	Cys187Ser	Missense	Exon4	DSL	1	0.00112108	LP	PM1+PM2_Supporting+PM5+PP3+PP4
97	c.573C>G	Tyr191*	Nonsense	Exon4	DSL-EGF-CR-TM	2	0.00224215	P	PVS1+PM2_Supporting+PP4
98	c.587G>A	Cys196Tyr	Missense	Exon4	DSL	1	0.00112108	VOUS	PS4_Supporting+PM2_Supporting+PP3
99	c.588C>A	Cys196*	Nonsense	Exon4	DSL-EGF-CR-TM	1	0.00112108	LP	PVS1+PM2_Supporting
100	c.601C>T	Arg201Cys	Missense	Exon4	DSL	1	0.00112108	VOUS	PS4_Supporting+PM2_Supporting+PP3
101	c.622G>C	Gly208Arg	Missense	Exon4	DSL	2	0.00224215	LP	PS4_Supporting+PM1+PM2_Supporting+PP3+PP4
102	c.625del	His209Thrfs*203	Frameshift	Exon4	DSL-EGF-CR-TM	1	0.00112108	LP	PVS1+PM2_Supporting
103	c.631G>C	Ala211Pro	Missense	Exon4	DSL	1	0.00112108	VOUS	PS4_Supporting+PM2_Supporting+PP3
104	c.655delA	Thr219Leufs*193	Frameshift	Exon4	DSL-EGF-CR-TM	1	0.00112108	LP	PVS1+PM2_Supporting
105	c.659_661delGCAinsTG	Cys220Leufs*192	Frameshift	Exon4	DSL-EGF-CR-TM	1	0.00112108	LP	PVS1+PM2_Supporting
106	c.659G>T	Cys220Phe	Missense	Exon4	DSL	1	0.00112108	P	PS2+PM1+PM2_Supporting+PP3+PP4+PP5
107	c.672G>A	Trp224*	Nonsense	Exon4	DSL-EGF-CR-TM	1	0.00112108	LP	PVS1+PM2_Supporting
108	c.672G>T	Trp224Cys	Missense	Exon4	DSL	1	0.00112108	LP	PS2+PM1+PM2_Supporting+PP3+PP4
109	c.685_689dup	Arg231Valfs*183	Frameshift	Exon4	EGF-CR-TM	1	0.00112108	LP	PVS1+PM2_Supporting
110	c.685T>G	Cys229Gly	Missense	Exon4	EGF1	1	0.00112108	LP	PS2+PM1+PM2_Supporting+PP3+PP4
111	c.686G>A	Cys229Tyr	Missense	Exon4	EGF1	1	0.00112108	LP	PM1+PM2_Supporting+PM5+PP3+PP4
112	c.693_694del	Arg231Serfs*8	Frameshift	Exon4	EGF-CR-TM	5	0.00560538	P	PVS1+PM2_Supporting+PP4
113	c.694+1G>A	IVS4+1G>A	Splicing	Intron4	unkonwn	1	0.00112108	P	PVS1+PM2_Supporting+PP4
114	c.694+1G>C	IVS4+1G>C	Splicing	Intron4	unkonwn	1	0.00112108	P	PVS1+PM2_Supporting+PP4
115	c.694+2T>A	IVS4+2T>A	Splicing	Intron4	unkonwn	2	0.00224215	P	PVS1+PM2_Supporting+PP4
116	c.695-2A>G	IVS4-2A>G	Splicing	Intron4	unkonwn	2	0.00224215	P	PVS1+PM2_Supporting+PP4
117	c.700T>G	Cys234Gly	Missense	Exon5	EGF1	1	0.00112108	LP	PM2_Supporting+PM5+PP3+PP4+PP5
118	c.701del	Cys234Serfs*178	Frameshift	Exon5	EGF-CR-TM	1	0.00112108	LP	PVS1+PM2_Supporting
119	c.701G>A	Cys234Tyr	Missense	Exon5	EGF1	8	0.00896861	P	PS4_VeryStrong+PM2_Supporting+PP3+PP4
120	c.702C>A	Cys234*	Nonsense	Exon5	EGF-CR-TM	1	0.00112108	LP	PVS1+PM2_Supporting
121	c.703C>T	Arg235*	Nonsense	Exon5	EGF-CR-TM	14	0.0156951	P	PVS1+PM2_Supporting+PP4
122	c.712_713dup	Ser239Alafs*174	Frameshift	Exon5	EGF-CR-TM	1	0.00112108	LP	PVS1+PM2_Supporting
123	c.715dup	Ser239Lysfs*3	Frameshift	Exon5	EGF-CR-TM	1	0.00112108	P	PVS1+PS2+PM2_Supporting
124	c.719dup	Lys241*	Nonsense	Exon5	EGF-CR-TM	1	0.00112108	LP	PVS1+PM2_Supporting
125	c.753C>A	Cys251*	Nonsense	Exon5	EGF-CR-TM	2	0.00224215	P	PVS1+PM2_Supporting+PP4
126	c.755+1_755+2dup	unkonwn	Splicing	Exon5/Intron5	unkonwn	1	0.00112108	P	PVS1+PM2_Supporting+PP4
127	c.755+1G>A	IVS5+1G>A	Splicing	Intron5	unkonwn	5	0.00560538	P	PVS1+PM2_Supporting+PP4
128	c.755+2T>A	IVS5+2T>A	Splicing	Intron5	unkonwn	1	0.00112108	P	PVS1+PM2_Supporting+PP4
129	c.755+2T>G	IVS5+2T>G	Splicing	Intron5	unkonwn	1	0.00112108	P	PVS1+PM2_Supporting+PP4
130	c.755G>A	Arg252Lys	Missense	Exon6	EGF1	1	0.00112108	LP	PM1+PM2_Supporting+PM5+PP3
131	c.757dup	Cys253Leufs*11	Frameshift	Exon6	EGF-CR-TM	1	0.00112108	LP	PVS1+PM2_Supporting
132	c.765C>A	Tyr255*	Nonsense	Exon6	EGF-CR-TM	2	0.00224215	P	PVS1+PM2_Supporting+PP4
133	c.765C>G	Tyr255*	Nonsense	Exon6	EGF-CR-TM	2	0.00224215	P	PVS1+PM2_Supporting+PP4
134	c.766G>T	Gly256Cys	Missense	Exon6	EGF1	2	0.00224215	LP	PS2+PS4_Supporting+PM2_Supporting+PP3+PP4
135	c.771G>A	Trp257*	Nonsense	Exon6	EGF-CR-TM	1	0.00112108	LP	PVS1+PM2_Supporting
136	c.772C>T	Gln258*	Nonsense	Exon6	EGF-CR-TM	1	0.00112108	LP	PVS1+PM2_Supporting
137	c.776G>T	Gly259Val	Missense	Exon6	EGF1	1	0.00112108	VOUS	PM1+PM2_Supporting+PP3
138	c.785_789del	Cys262*	Nonsense	Exon6	EGF-CR-TM	1	0.00112108	LP	PVS1+PM2_Supporting
139	c.802del	His268Thrfs*144	Frameshift	Exon6	EGF2-CR-TM	1	0.00112108	P	PVS1+PS2+PM2_Supporting
140	c.806C>G	Pro269Arg	Missense	Exon6	EGF2	1	0.00112108	LP	PS4_Supporting+PM1+PM2_Supporting+PM5+PP3
141	c.808G>T	Gly270*	Nonsense	Exon6	EGF2-CR-TM	1	0.00112108	LP	PVS1+PM2_Supporting
142	c.814G>T	Val272Phe	Missense	Exon6	EGF2	1	0.00112108	VOUS	PM1+PM2_Supporting+PP3
143	c.819del	His273Glnfs*137	Frameshift	Exon6	EGF2-CR-TM	2	0.00224215	P	PVS1+PM2_Supporting+PP4
144	c.821G>A	Gly274Asp	Missense	Exon6	EGF2	1	0.00112108	LP	PM1+PM2_Supporting+PP3+PP4+PP5
145	c.826del	Cys276Valfs*134	Frameshift	Exon6	EGF2-CR-TM	1	0.00112108	LP	PVS1+PM2_Supporting
146	c.826delT	Cys276Valfs*134	Frameshift	Exon6	EGF2-CR-TM	1	0.00112108	LP	PVS1+PM2_Supporting
147	c.828dup	Asn277*	Nonsense	Exon6	EGF2-CR-TM	1	0.00112108	LP	PVS1+PM2_Supporting
148	c.834G>T	Glu278Asp	Missense	Exon6	EGF2	1	0.00112108	VOUS	PM2_Supporting
149	c.838_839dup	Trp280Cysfs*133	Frameshift	Exon6	EGF2-CR-TM	1	0.00112108	LP	PVS1+PM2_Supporting
150	c.839G>A	Trp280*	Nonsense	Exon6	EGF2-CR-TM	2	0.00224215	P	PVS1+PM2_Supporting+PP4
151	c.841C>T	Gln281*	Nonsense	Exon6	EGF2-CR-TM	3	0.00336323	P	PVS1+PM2_Supporting+PP4
152	c.851G>T	Cys284Phe	Missense	Exon6	EGF2	1	0.00112108	VOUS	PM2_Supporting+PP3
153	c.852_853del	Cys284*	Nonsense	Exon6	EGF2-CR-TM	2	0.00224215	P	PVS1+PM2_Supporting+PP4
154	c.864G>C	Trp288Cys	Missense	Exon6	EGF2	2	0.00224215	VOUS	PS4_Supporting+PM2_Supporting+PP3+PP4
155	c.866del	Gly289Alafs*121	Frameshift	Exon6	EGF2-CR-TM	2	0.00224215	P	PVS1+PS2+PM2_Supporting+PP4
156	c.871C>T	Gln291*	Nonsense	Exon6	EGF2-CR-TM	1	0.00112108	LP	PVS1+PM2_Supporting
157	c.879_880del	Cys293*	Nonsense	Exon6	EGF2-CR-TM	1	0.00112108	LP	PVS1+PM2_Supporting
158	c.886+1G>A	IVS6+1G>A	Splicing	Intron6	unkonwn	1	0.00112108	P	PVS1+PM2_Supporting+PP4
159	c.886+1G>T	IVS6+1G>T	Splicing	Intron6	unkonwn	1	0.00112108	P	PVS1+PM2_Supporting+PP4
160	c.886+2_886+5del	IVS6+2_6+5del	Splicing	Intron6	unkonwn	1	0.00112108	P	PVS1+PM2_Supporting+PP4
161	c.886+2T>G	IVS6+2T>G	Splicing	Intron6	unkonwn	1	0.00112108	P	PVS1+PM2_Supporting+PP4
162	c.886+3A>G	IVS6+3A>G	Splicing	Intron6	unkonwn	1	0.00112108	P	PVS1+PM2_Supporting+PP4
163	c.887-2A>G	IVS6-2A>G	Splicing	Intron6	unkonwn	1	0.00112108	P	PVS1+PM2_Supporting+PP4
164	c.897del	Cys300Valfs*112	Frameshift	Exon7	EGF3-CR-TM	1	0.00112108	LP	PVS1+PM2_Supporting
165	c.903dup	Thr302Aspfs*12	Frameshift	Exon7	EGF3-CR-TM	1	0.00112108	LP	PVS1+PM2_Supporting
166	c.925G>C	Gly309Arg	Missense	Exon7	EGF3	3	0.00336323	LP	PS4_Moderate+PM2_Supporting+PP3+PP4
167	c.929delG	Gly310Glufs*102	Frameshift	Exon7	EGF3-CR-TM	1	0.00112108	P	PVS1+PS2+PM2_Supporting
168	c.936T>A	Cys312*	Nonsense	Exon7	EGF3-CR-TM	1	0.00112108	LP	PVS1+PM2_Supporting
169	c.960T>A	Tyr320*	Nonsense	Exon7	EGF3-CR-TM	1	0.00112108	LP	PVS1+PM2_Supporting
170	c.976G>T	Glu326*	Nonsense	Exon7	EGF3-CR-TM	1	0.00112108	LP	PVS1+PM2_Supporting
171	c.980_989del	Gly327Aspfs*82	Frameshift	Exon7	EGF3-CR-TM	1	0.00112108	LP	PVS1+PM2_Supporting
172	c.981dup	Tyr328Valfs*7	Frameshift	Exon7	EGF3-CR-TM	1	0.00112108	LP	PVS1+PM2_Supporting
173	c.1007delC	Ala336Valfs*76	Frameshift	Exon8	EGF3-CR-TM	1	0.00112108	P	PVS1+PS2+PM2_Supporting
174	c.1009G>T	Glu337*	Nonsense	Exon8	EGF4-CR-TM	4	0.0044843	P	PVS1+PM2_Supporting+PP4
175	c.1019_1022del	Cys340Serfs*71	Frameshift	Exon8	EGF4-CR-TM	1	0.00112108	LP	PVS1+PM2_Supporting
176	c.1026dup	Asp343*	Nonsense	Exon8	EGF4-CR-TM	1	0.00112108	LP	PVS1+PM2_Supporting
177	c.1066del	Leu356Trpfs*56	Frameshift	Exon8	EGF4-CR-TM	1	0.00112108	LP	PVS1+PM2_Supporting
178	c.1078T>G	Cys360Gly	Missense	Exon8	EGF4	1	0.00112108	LP	PS2+PM2_Supporting+PP3+PP4
179	c.1086T>A	Cys362*	Nonsense	Exon8	EGF4-CR-TM	1	0.00112108	LP	PVS1+PM2_Supporting
180	c.1106_1107del	Pro369Hisfs*7	Frameshift	Exon8	EGF4-CR-TM	1	0.00112108	LP	PVS1+PM2_Supporting
181	c.1106_1107del	Pro369Hisfs*7	Frameshift	Exon8	EGF4-CR-TM	1	0.00112108	LP	PVS1+PM2_Supporting
182	c.1118del	Thr373Lysfs*39	Frameshift	Exon8	EGF5-CR-TM	1	0.00112108	P	PVS1+PS2+PM2_Supporting
183	c.1121_1122insT	Ile375Hisfs*2	Frameshift	Exon9	EGF5-CR-TM	1	0.00112108	LP	PVS1+PM2_Supporting
184	c.1135dup	Ser379Phefs*3	Frameshift	Exon9		1	0.00112108	LP	PVS1+PM2_Supporting
185	c.1139del	Pro380Leufs*32	Frameshift	Exon9	EGF5-CR-TM	1	0.00112108	LP	PVS1+PM2_Supporting
186	c.1148_1149del	Cys383Phefs*11	Frameshift	Exon9	EGF5-CR-TM	1	0.00112108	LP	PVS1+PM2_Supporting
187	c.1156G>A	Gly386Arg	Missense	Exon9	EGF5	8	0.00896861	P	PS2+PM2_Supporting+PP3+PP4
188	c.1160dup	Thr388Hisfs*7	Frameshift	Exon9	EGF5-CR-TM	1	0.00112108	LP	PVS1+PM2_Supporting
189	c.1168C>T	Gln390*	Nonsense	Exon9	EGF5-CR-TM	2	0.00224215	P	PVS1+PM2_Supporting+PP4
190	c.1168dup	Gln390Profs*5	Frameshift	Exon9	EGF5-CR-TM	1	0.00112108	LP	PVS1+PM2_Supporting
191	c.1189A>T	Lys397*	Nonsense	Exon9	EGF5-CR-TM	1	0.00112108	LP	PVS1+PM2_Supporting
192	c.1191del	Lys397Asnfs*15	Frameshift	Exon9	EGF5-CR-TM	2	0.00224215	P	PVS1+PS2+PM2_Supporting+PP4
193	c.1197del	Lys397Asnfs*15	Frameshift	Exon9	EGF5-CR-TM	1	0.00112108	LP	PVS1+PM2_Supporting
194	c.1205del	Pro402Hisfs*10	Frameshift	Exon9	EGF5-CR-TM	1	0.00112108	LP	PVS1+PM2_Supporting
195	c.1205dup	Gln403Thrfs*13	Frameshift	Exon9	EGF5-CR-TM	1	0.00112108	LP	PVS1+PM2_Supporting
196	c.1206dup	Gln403Thrfs*13	Frameshift	Exon9	EGF5-CR-TM	3	0.00336323	P	PVS1+PM2_Supporting+PP4
197	c.1207C>T	Gln403*	Nonsense	Exon9	EGF5-CR-TM	3	0.00336323	P	PVS1+PM2_Supporting+PP4
198	c.1212del	Trp404*	Nonsense	Exon9	EGF5-CR-TM	1	0.00112108	LP	PVS1+PM2_Supporting
199	c.1213del	Thr405Leufs*7	Frameshift	Exon9	EGF5-CR-TM	1	0.00112108	LP	PVS1+PM2_Supporting
200	c.1222dup	Thr408Asnfs*8	Frameshift	Exon9	EGF5-CR-TM	1	0.00112108	LP	PVS1+PM2_Supporting
201	c.1227C>A	Cys409*	Nonsense	Exon9	EGF5-CR-TM	1	0.00112108	LP	PVS1+PM2_Supporting
202	c.1228C>T	Gln410*	Nonsense	Exon9	EGF5-CR-TM	1	0.00112108	LP	PVS1+PM2_Supporting
203	c.1262G>A	Cys421Tyr	Missense	Exon10	EGF6	1	0.00112108	VOUS	PM2_Supporting+PP3
204	c.1264_1265del	Val422Lysfs*6	Frameshift	Exon10	EGF6-CR-TM	1	0.00112108	LP	PVS1+PM2_Supporting
205	c.1268dup	Asn423Lysfs*6	Frameshift	Exon10	EGF6-CR-TM	1	0.00112108	LP	PVS1+PM2_Supporting
206	c.1270dup	Ala424Glyfs*5	Frameshift	Exon10	EGF6-CR-TM	5	0.00560538	P	PVS1+PM2_Supporting+PP4
207	c.1281dup	Lys428*	Nonsense	Exon10	EGF6-CR-TM	1	0.00112108	LP	PVS1+PM2_Supporting
208	c.1286A>C	Asn429Thr	Missense	Exon10	EGF6	1	0.00112108	LP	PM1+PM2_Supporting+PM5+PP3
209	c.1302C>A	Tyr434*	Nonsense	Exon10	EGF6-CR-TM	1	0.00112108	LP	PVS1+PM2_Supporting
210	c.1305C>G	Tyr435*	Nonsense	Exon10	EGF6-CR-TM	1	0.00112108	LP	PVS1+PM2_Supporting
211	c.1308C>A	Cys436*	Nonsense	Exon10	EGF6-CR-TM	2	0.00224215	P	PVS1+PM2_Supporting+PP4
212	c.1308C>G	Cys436Trp	Missense	Exon10	EGF6	3	0.00336323	LP	PS4_Moderate+PM2_Supporting+PP3+PP4
213	c.1312T>G	Cys438Gly	Missense	Exon10	EGF6	1	0.00112108	LP	PM2_Supporting+PM5_Strong+PP3+PP4
214	c.1313_1314del	Cys438Serfs*10	Frameshift	Exon10	EGF6-CR-TM	1	0.00112108	LP	PVS1+PM2_Supporting
215	c.1313G>A	Cys438Tyr	Missense	Exon10	EGF6	1	0.00112108	LP	PM2_Supporting+PM5+PP3+PP4+PP5
216	c.1313G>C	Cys438Ser	Missense	Exon10	EGF6	1	0.00112108	LP	PM2_Supporting+PM5_Strong+PP3+PP4
217	c.1313G>T	Cys438Phe	Missense	Exon10	EGF6	1	0.00112108	LP	PS2+PM2_Supporting+PP3+PP4
218	c.1323_1326del	Met443Valfs*6	Frameshift	Exon10	EGF6-CR-TM	2	0.00224215	P	PVS1+PM2_Supporting+PP4
219	c.1325G>A	Trp442*	Nonsense	Exon10	EGF6-CR-TM	2	0.00224215	P	PVS1+PM2_Supporting+PP4
220	c.1326G>A	Trp442*	Nonsense	Exon10	EGF6-CR-TM	2	0.00224215	P	PVS1+PM2_Supporting+PP4
221	c.1348+1G>A	IVS10+1G>A	Splicing	Intron10	unkonwn	1	0.00112108	P	PVS1+PM2_Supporting+PP4
222	c.1349-12T>G	IVS10-12T>G	Splicing	Intron10	unkonwn	1	0.00112108	P	PVS1+PM2_Supporting+PP4
223	c.1349–1G>C	IVS10-1G>C	Splicing	Intron10	unkonwn	1	0.00112108	P	PVS1+PM2_Supporting+PP4
224	c.1349-1G>T	IVS10-1G>T	Splicing	Intron10	unkonwn	1	0.00112108	P	PVS1+PM2_Supporting+PP4
225	c.1349-10_1353del	unkonwn	Splicing	Intron10/Exon11	unkonwn	1	0.00112108	P	PVS1+PM2_Supporting+PP4
226	c.1362C>A	Cys454*	Nonsense	Exon11	EGF7-CR-TM	1	0.00112108	LP	PVS1+PM2_Supporting
227	c.1382_1383del	Asp461Glyfs*8	Frameshift	Exon11	EGF7-CR-TM	2	0.00224215	P	PVS1+PS2+PM2_Supporting
228	c.1387dup	Ser463Phefs*7	Frameshift	Exon11	EGF7-CR-TM	3	0.00336323	P	PVS1+PM2_Supporting+PP4
229	c.1393_1395+2del	unkonwn	Splicing	Exon11/Intron11	unkonwn	1	0.00112108	P	PVS1+PM2_Supporting+PP4
230	c.1395+1G>A	IVS11+1G>A	Splicing	Intron11	unkonwn	3	0.00336323	P	PVS1+PM2_Supporting+PP4
231	c.1395+1G>T	IVS11+1G>T	Splicing	Intron11	unkonwn	1	0.00112108	P	PVS1+PM2_Supporting+PP4
232	c.1395+3A>C	IVS11+3A>C	Splicing	Intron11	unkonwn	1	0.00112108	LP	PS2+PM2_Supporting+PP4
233	c.1395+3A>G	IVS11+3A>C	Splicing	Intron11	unkonwn	5	0.00560538	P	PS2+PM2_Supporting+PP4
234	c.1395+5_1395+12del	IVS11+5_11+12del	Splicing	Intron11	unkonwn	1	0.00112108	P	PVS1+PM2_Supporting+PP4
235	c.1396-9_1396-2del	IVS11-9_11-2del	Splicing	Intron11	unkonwn	1	0.00112108	P	PVS1+PM2_Supporting+PP4
236	c.1415G>A	Arg472His	Missense	Exon12	EGF7	2	0.00224215	VOUS	PS4_Supporting+PM2_Supporting+PP3+PP4
237	c.1426C>A	Pro476Thr	Missense	Exon12	EGF7	1	0.00112108	VOUS	PM2_Supporting
238	c.1433_1444delinsC	Gly478Alafs*4	Frameshift	Exon12	EGF7-CR-TM	1	0.00112108	LP	PVS1+PM2_Supporting
239	c.1446_1448delTCAinsC	His483Leufs*2	Frameshift	Exon12	EGF7-CR-TM	1	0.00112108	LP	PVS1+PM2_Supporting
240	c.1450_1453del	Cys484Argfs*13	Frameshift	Exon12	EGF7-CR-TM	1	0.00112108	P	PVS1+PS2+PM2_Supporting
241	c.1452_1453del	Cys484*	Nonsense	Exon12	EGF7-CR-TM	1	0.00112108	LP	PVS1+PM2_Supporting
242	c.1454delinsTGT	Glu485Valfs*2	Frameshift	Exon12	EGF7-CR-TM	1	0.00112108	LP	PVS1+PM2_Supporting
243	c.1455_1456insTG	R486*	Nonsense	Exon12	EGF8-CR-TM	1	0.00112108	LP	PVS1+PM2_Supporting
244	c.1456_1457delAG	Asp487Hisfs*3	Frameshift	Exon12	EGF8-CR-TM	1	0.00112108	LP	PVS1+PM2_Supporting
245	c.1456dup	Arg486Lysfs*5	Frameshift	Exon12	EGF8-CR-TM	1	0.00112108	P	PVS1+PS2+PM2_Supporting
246	c.1459_1460del	Asp487Hisfs*3	Frameshift	Exon12	EGF8-CR-TM	1	0.00112108	LP	PVS1+PM2_Supporting
247	c.1461_1462del	Ile488Argfs*2	Frameshift	Exon12	EGF8-CR-TM	1	0.00112108	LP	PVS1+PM2_Supporting
248	c.1461_1462dup	Ile488Thrfs*11	Frameshift	Exon12	EGF8-CR-TM	3	0.00336323	P	PVS1+PM2_Supporting+PP4
249	c.1463del	Ile488Thrfs*10	Frameshift	Exon12	EGF8-CR-TM	1	0.00112108	LP	PVS1+PM2_Supporting
250	c.1468G>T	Glu490*	Nonsense	Exon12	EGF8-CR-TM	1	0.00112108	LP	PVS1+PM2_Supporting
251	c.1481dup	Asn494Lysfs*12	Frameshift	Exon12	EGF8-CR-TM	1	0.00112108	P	PVS1+PS2+PM2_Supporting
252	c.1485_1486del	Cys496Phefs*9	Frameshift	Exon12	EGF8-CR-TM	6	0.00672646	P	PVS1+PS2_Verystong+PM2_Supporting
253	c.1491del	Asn498Metfs*66	Frameshift	Exon12	EGF8-CR-TM	1	0.00112108	LP	PVS1+PM2_Supporting
254	c.1499del	Gly500Valfs*64	Frameshift	Exon12	EGF8-CR-TM	1	0.00112108	LP	PVS1+PM2_Supporting
255	c.1499del	Gly500Valfs*64	Frameshift	Exon12	EGF8-CR-TM	1	0.00112108	LP	PVS1+PM2_Supporting
256	c.1511A>G	Asn504Ser	Missense	Exon12	EGF8	4	0.0044843	LP	PS4_Moderate+PM2_Supporting+PP3+PP4
257	c.1526del	Phe509Serfs*55	Frameshift	Exon12	EGF8-CR-TM	1	0.00112108	LP	PVS1+PM2_Supporting
258	c.1527C>A	Phe509Leu	Missense	Exon12	EGF8	1	0.00112108	LB	PP3+BS2
259	c.1528C>T	Gln510*	Nonsense	Exon12	EGF8-CR-TM	1	0.00112108	LP	PVS1+PM2_Supporting
260	c.1544del	Thr515Metfs*49	Frameshift	Exon12	EGF8-CR-TM	1	0.00112108	LP	PVS1+PM2_Supporting
261	c.1563_1564del	Cys522Serfs*8	Frameshift	Exon12	EGF8-CR-TM	2	0.00224215	P	PVS1+PM2_Supporting+PP4
262	c.1567C>T	Gln523*	Nonsense	Exon13	EGF8-CR-TM	1	0.00112108	LP	PVS1+PM2_Supporting
263	c.1603C>T	Gln535*	Nonsense	Exon13	EGF9-CR-TM	3	0.00336323	P	PVS1+PM2_Supporting+PP4
264	c.1612_1615del	Ala538Serfs*25	Frameshift	Exon13	EGF9-CR-TM	1	0.00112108	LP	PVS1+PM2_Supporting
265	c.1615C>T	Gln539*	Nonsense	Exon13	EGF9-CR-TM	1	0.00112108	LP	PVS1+PM2_Supporting
266	c.1641T>G	Tyr547*	Nonsense	Exon13	EGF9-CR-TM	1	0.00112108	LP	PVS1+PM2_Supporting
267	c.1647del	Cys549*	Nonsense	Exon13	EGF9-CR-TM	1	0.00112108	LP	PVS1+PM2_Supporting
268	c.1655C>T	Pro552Leu	Missense	Exon13	EGF9	2	0.00224215	B	PM1+PP3+BS1+BS2
269	c.1657G>T	Glu553*	Nonsense	Exon13	EGF9-CR-TM	1	0.00112108	LP	PVS1+PM2_Supporting
270	c.1663dup	Tyr555Leufs*2	Frameshift	Exon13	EGF9-CR-TM	1	0.00112108	LP	PVS1+PM2_Supporting
271	c.1665T>G	Tyr555*	Nonsense	Exon13	EGF9-CR-TM	1	0.00112108	LP	PVS1+PM2_Supporting
272	c.1678del	Cys560Alafs*4	Frameshift	Exon13	EGF9-CR-TM	1	0.00112108	P	PVS1+PS2+PM2_Supporting
273	c.1682C>G	Ser561*	Nonsense	Exon13	EGF9-CR-TM	1	0.00112108	LP	PVS1+PM2_Supporting
274	c.1713_1714del	Cys572*	Nonsense	Exon13	EGF10-CR-TM	1	0.00112108	LP	PVS1+PM2_Supporting
275	c.1713dup	Cys572Leufs*2	Frameshift	Exon13	EGF10-CR-TM	1	0.00112108	LP	PVS1+PM2_Supporting
276	c.1720G>A	Val574Met	Missense	Exon13	EGF10	1	0.00112108	LP	PM2_Supporting+PM5+PP3+PP4+PP5
277	c.1720G>C	Val574Leu	Missense	Exon13	EGF10	1	0.00112108	LP	PM2_Supporting+PM5+PP3+PP4+PP5
278	c.1720+1dup	IVS13+1dup	Splicing	Intron13	unkonwn	1	0.00112108	P	PVS1+PM2_Supporting+PP4
279	c.1720+2T>C	IVS13+2T>C	Splicing	Intron13	unkonwn	1	0.00112108	P	PVS1+PM2_Supporting+PP4
280	c.1721-1G>A	IVS13-1G>A	Splicing	Intron13	unkonwn	1	0.00112108	P	PVS1+PM2_Supporting+PP4
281	c.1721-1G>C	IVS13-1G>C	Splicing	Intron13	unkonwn	2	0.00224215	P	PVS1+PM2_Supporting+PP4
282	c.1736_1737del	Thr579Serfs*10	Frameshift	Exon14	EGF10-CR-TM	1	0.00112108	P	PVS1+PS2+PM2_Supporting
283	c.1741dup	Ala581Glyfs*8	Frameshift	Exon14	EGF10-CR-TM	1	0.00112108	P	PVS1+PS2+PM2_Supporting
284	c.1760C>T	Thr587Ile	Missense	Exon14	EGF10	1	0.00112108	VOUS	PS4_Supporting_Supporting+PM2_Supporting+PP3
285	c.1763del	Pro588Leufs*28	Frameshift	Exon14	EGF10-CR-TM	1	0.00112108	LP	PVS1+PM2_Supporting
286	c.1767dup	Gly590Argfs*27	Frameshift	Exon14	EGF10-CR-TM	1	0.00112108	LP	PVS1+PM2_Supporting
287	c.1771_1775delGTGCG1insT	Val591Cysfs*149	Frameshift	Exon14	EGF10-CR-TM	1	0.00112108	LP	PVS1+PM2_Supporting
288	c.1771_1775delGTGCGinsT	Val591Cysfs*149	Frameshift	Exon14	EGF10-CR-TM	1	0.00112108	LP	PVS1+PM2_Supporting
289	c.1779dup	Ile594Tyrfs*23	Frameshift	Exon14	EGF10-CR-TM	1	0.00112108	LP	PVS1+PM2_Supporting
290	c.1794_1797del	Cys599Valfs*143	Frameshift	Exon14	EGF10-CR-TM	2	0.00224215	P	PVS1+PM2_Supporting+PP4
291	c.1809_1810dup	Lys604Argfs*140	Frameshift	Exon14	EGF10-CR-TM	1	0.00112108	LP	PVS1+PM2_Supporting
292	c.1809_1810insTGGG	Lys604Trpfs*14	Frameshift	Exon14	EGF10-CR-TM	2	0.00224215	P	PVS1+PM2_Supporting+PP4
293	c.1822C>T	Gln608*	Nonsense	Exon14	EGF10-CR-TM	1	0.00112108	LP	PVS1+PM2_Supporting
294	c.1842del	Cys615Valfs*128	Frameshift	Exon14	EGF10-CR-TM	1	0.00112108	P	PVS1+PS2+PM2_Supporting
295	c.1856_1857delAA	Lys619Aryfs*9	Frameshift	Exon14	EGF10-CR-TM	1	0.00112108	LP	PVS1+PM2_Supporting
296	c.1859del	Gly620Alafs*123	Frameshift	Exon14	EGF10-CR-TM	1	0.00112108	P	PVS1+PS2+PM2_Supporting
297	c.1859dup	Phe621Leufs*8	Frameshift	Exon14	EGF10-CR-TM	1	0.00112108	LP	PVS1+PM2_Supporting
298	c.1860dup	Phe621Leufs*8	Frameshift	Exon14	EGF10-CR-TM	2	0.00224215	P	PVS1+PM2_Supporting+PP4
299	c.1868del	Gly623Glufs*118	Frameshift	Exon14	EGF10-CR-TM	2	0.00224215	P	PVS1+PM2_Supporting+PP4
300	c.1868G>T	Gly623Val	Missense	Exon14	EGF10	1	0.00112108	VOUS	PS4_Supporting+PM1+PM2_Supporting+PP3
301	c.1875C>G	Tyr625*	Nonsense	Exon14	EGF10-CR-TM	2	0.00224215	P	PVS1+PM2_Supporting+PP4
302	c.1885+1_1885+2dup	IVS14+1_14+2dup	Splicing	Intron14	unkonwn	1	0.00112108	P	PVS1+PM2_Supporting+PP4
303	c.1885+3_1885+4insGT	IVS14+3_14+3insGT	Splicing	Intron14	unkonwn	1	0.00112108	LP	PS2+PM2_Supporting+PP4
304	c.1897del	Cys633fs	Frameshift	Exon15	EGF11-CR-TM	1	0.00112108	P	PVS1+PS2+PM2_Supporting
305	c.1899_1900del	Cys633*	Nonsense	Exon15	EGF11-CR-TM	4	0.0044843	P	PVS1+PM2_Supporting+PP4
306	c.1913del	Cys638Leufs*105	Frameshift	Exon15	EGF11-CR-TM	1	0.00112108	LP	PVS1+PM2_Supporting
307	c.1931delG	Cys644Serfs*99	Frameshift	Exon15	EGF11-CR-TM	1	0.00112108	LP	PVS1+PM2_Supporting
308	c.1948_1951dup	Tyr651Phefs*7	Frameshift	Exon15	EGF11-CR-TM	1	0.00112108	LP	PVS1+PM2_Supporting
309	c.1976G>A	Trp659*	Nonsense	Exon15	EGF11-CR-TM	1	0.00112108	LP	PVS1+PM2_Supporting
310	c.1976G>A	Trp659*	Nonsense	Exon15	EGF11-CR-TM	1	0.00112108	LP	PVS1+PM2_Supporting
311	c.1977G>Aa	Trp659*	Nonsense	Exon15	EGF11-CR-TM	1	0.00112108	LP	PVS1+PM2_Supporting
312	c.1978del	Glu660Argfs*83	Frameshift	Exon15	EGF11-CR-TM	1	0.00112108	LP	PVS1+PM2_Supporting
313	c.1983_1984insC	Ala662Argfs*4	Frameshift	Exon15	EGF11-CR-TM	1	0.00112108	LP	PVS1+PM2_Supporting
314	c.1984del	Ala662Profs*81	Frameshift	Exon15	EGF11-CR-TM	2	0.00224215	P	PVS1+PM2_Supporting+PP4
315	c.1988A>G	Tyr663Cys	Missense	Exon15	EGF11-CR-TM	1	0.00112108	VOUS	PM2_Supporting
316	c.1991G>C	Cys664Ser	Missense	Exon15	EGF11	1	0.00112108	VOUS	PM2_Supporting
317	c.1992T>A	Cys664*	Nonsense	Exon15	EGF11-CR-TM	1	0.00112108	LP	PVS1+PM2_Supporting
318	c.1998dup	Asn667Glnfs*3	Frameshift	Exon15	EGF12-CR-TM	1	0.00112108	LP	PVS1+PM2_Supporting
319	c.2000-2A>C	IVS15-2A>C	Splicing	Intron15	unkonwn	1	0.00112108	P	PVS1+PM2_Supporting+PP4
320	c.2003T>C	Ile668Thr	Missense	Exon16	EGF12	1	0.00112108	VOUS	PS4_Supporting+PM2_Supporting+PP3
321	c.2016C>T	Ser672=	silent	Exon16	EGF12	1	0.00112108	VOUS	PM2_Supporting+PP4
322	c.2024C>T	Pro675Leu	Missense	Exon16	EGF12	1	0.00112108	VOUS	PS4_Supporting+PM1+PM2_Supporting+PP3
323	c.2026del	Cys676Alafs*67	Frameshift	Exon16	EGF12-CR-TM	1	0.00112108	LP	PVS1+PM2_Supporting
324	c.2026T>G	Cys676Gly	Missense	Exon16	EGF12	1	0.00112108	LP	PS2+PM2_Supporting+PP3+PP4
325	c.2028C>A	Cys676*	Nonsense	Exon16	EGF12-CR-TM	1	0.00112108	LP	PVS1+PM2_Supporting
326	c.2039del	Gly680Alafs*63	Frameshift	Exon16	EGF12-CR-TM	2	0.00224215	P	PVS1+PM2_Supporting+PP4
327	c.2039dup	Thr681Hisfs*8	Frameshift	Exon16	EGF12-CR-TM	1	0.00112108	LP	PVS1+PM2_Supporting
328	c.2044dup	Cys682Leufs*7	Frameshift	Exon16	EGF12-CR-TM	1	0.00112108	LP	PVS1+PM2_Supporting
329	c.2048G>A	Arg683His	Missense	Exon16	EGF12	1	0.00112108	LB	BS2+BP4
330	c.2050del	Asp684Thrfs*59	Frameshift	Exon16	EGF12-CR-TM	2	0.00224215	P	PVS1+PM2_Supporting+PP4
331	c.2059_2060insT	Asn687Ilefs*2	Frameshift	Exon16	EGF12-CR-TM	1	0.00112108	LP	PVS1+PM2_Supporting
332	c.2065_2066del	Phe689Leufs*3	Frameshift	Exon16	EGF12-CR-TM	1	0.00112108	P	PVS1+PS2+PM2_Supporting
333	c.2066del	Phe689Serfs*54	Frameshift	Exon16	EGF12-CR-TM	1	0.00112108	LP	PVS1+PM2_Supporting
334	c.2070_2073dup	Asp692Leufs*2	Frameshift	Exon16	EGF12-CR-TM	1	0.00112108	LP	PVS1+PM2_Supporting
335	c.2071T>A	Cys691Ser	Missense	Exon16	EGF12	1	0.00112108	VOUS	PS4_Supporting+PM1+PM2_Supporting+PP3
336	c.2073dup	Asp692*	Nonsense	Exon16	EGF12-CR-TM	1	0.00112108	LP	PVS1+PM2_Supporting
337	c.2077dup	Cys693Leufs*2	Frameshift	Exon16	EGF12-CR-TM	1	0.00112108	LP	PVS1+PM2_Supporting
338	c.2078_2079del	Cys693*	Nonsense	Exon16	EGF12-CR-TM	1	0.00112108	LP	PVS1+PM2_Supporting
339	c.2079T>A	Cys693*	Nonsense	Exon16	EGF12-CR-TM	1	0.00112108	LP	PVS1+PM2_Supporting
340	c.2080_2087dup	Trp697Lysfs*49	Frameshift	Exon16	EGF12-CR-TM	1	0.00112108	LP	PVS1+PM2_Supporting
341	c.2084del	Asn695Metfs*48	Frameshift	Exon16	EGF12-CR-TM	1	0.00112108	LP	PVS1+PM2_Supporting
342	c.2085_2089del	Asn695Lysfs*10	Frameshift	Exon16	EGF12-CR-TM	2	0.00224215	P	PVS1+PM2_Supporting+PP4
343	c.2092_2093insG	Lys698Argfs*9	Frameshift	Exon16	EGF12-CR-TM	1	0.00112108	LP	PVS1+PM2_Supporting
344	c.2094del	Gly699Glufs*44	Frameshift	Exon16	EGF12-CR-TM	1	0.00112108	LP	PVS1+PM2_Supporting
345	c.2103del	Cys702Alafs*41	Frameshift	Exon16	EGF12-CR-TM	1	0.00112108	LP	PVS1+PM2_Supporting
346	c.2103dup	Cys702Leufs*5	Frameshift	Exon16	EGF12-CR-TM	1	0.00112108	LP	PVS1+PM2_Supporting
347	c.2110del	Ser704Hisfs*39	Frameshift	Exon16	EGF12-CR-TM	1	0.00112108	LP	PVS1+PM2_Supporting
348	c.2111C>G	Ser704*m	Nonsense	Exon16	EGF13-CR-TM	1	0.00112108	LP	PVS1+PM2_Supporting
349	c.2113+1G>T	IVS16+1G>T	Splicing	Intron16	unkonwn	1	0.00112108	P	PVS1+PM2_Supporting+PP4
350	c.2114-5_2119del	unkonwn	Frameshift	Intron16	unkonwn	4	0.0044843	P	PVS1+PM2_Supporting+PP4
351	c.2122_2125del	Gln708Valfs*34	Frameshift	Exon17	EGF13-CR-TM	13	0.014574	P	PVS1+PM2_Supporting+PP4
352	c.2122C>T	Gln708*	Nonsense	Exon17	EGF13-CR-TM	1	0.00112108	LP	PVS1+PM2_Supporting
353	c.2126G>T	Cys709Phe	Missense	Exon17	EGF13	1	0.00112108	VOUS	PS4_Supporting+PM2_Supporting+PP3
354	c.2173del	Asp725Metfs*18	Frameshift	Exon17	EGF13-CR-TM	1	0.00112108	LP	PVS1+PM2_Supporting
355	c.2174dup	Asp725Glufs*4	Frameshift	Exon17	EGF13-CR-TM	1	0.00112108	LP	PVS1+PM2_Supporting
356	c.2186G>T	Cys729Phe	Missense	Exon17	EGF13	1	0.00112108	VOUS	PS4_Supporting+PM2_Supporting+PP3
357	c.2191T>A	Cys731Ser	Missense	Exon17	EGF13	1	0.00112108	VOUS	PS4_Supporting+PM2_Supporting+PP3
358	c.2204G>A	Trp735*	Nonsense	Exon17	EGF13-CR-TM	2	0.00224215	P	PVS1+PM2_Supporting+PP4
359	c.2205G>A	Trp735*	Nonsense	Exon17	EGF13-CR-TM	1	0.00112108	LP	PVS1+PM2_Supporting
360	c.2218T>C	Cys740Arg	Missense	Exon17	EGF13	1	0.00112108	LP	PS2+PM2_Supporting+PP3+PP4
361	c.2219del	Cys740Leufs*3	Frameshift	Exon17	EGF13-CR-TM	1	0.00112108	LP	PVS1+PM2_Supporting
362	c.2225_2226del	Ile742Serfs*5	Frameshift	Exon17	EGF14-CR-TM	1	0.00112108	LP	PVS1+PM2_Supporting
363	c.2228-6T>C	IVS17-6T>C	Splicing	Intron17	unkonwn	1	0.00112108	P	PVS1+PM2_Supporting+PP4
364	c.2230C>T	Arg744*	Nonsense	Exon18	EGF14-CR-TM	9	0.0100897	P	PVS1+PM2_Supporting+PP4
365	c.2230delC	R744Efs*76	Frameshift	Exon18	EGF14-CR-TM	1	0.00112108	P	PVS1+PS2+PM2_Supporting
366	c.2231G>A	Arg744Gln	Missense	Exon18	EGF14	2	0.00224215	LB	PP3+BS2
367	c.2236_2237del	Ser746*	Nonsense	Exon18	EGF14-CR-TM	1	0.00112108	LP	PVS1+PM2_Supporting
368	c.2239dup	Ser747Lysfs*9	Frameshift	Exon18	EGF14-CR-TM	1	0.00112108	LP	PVS1+PM2_Supporting
369	c.2242T>C	Cys748Arg	Missense	Exon18	EGF14	8	0.00896861	P	PS4_VeryStrong+PM2_Supporting+PP3+PP4
370	c.2250del	Asn751Thrfs*69	Frameshift	Exon18	EGF14	1	0.00112108	P	PVS1+PS2+PM2_Supporting
371	c.2250dup	Asn751Glnfs*5	Frameshift	Exon18	EGF14-CR-TM	1	0.00112108	LP	PVS1+PM2_Supporting
372	c.2257T>C	Cys753Arg	Missense	Exon18	EGF14	1	0.00112108	VOUS	PS4_Supporting+PM2_Supporting+PP3
373	c.2269_2270del	Gly757Hisfs*28	Frameshift	Exon18	EGF14-CR-TM	1	0.00112108	LP	PVS1+PM2_Supporting
374	c.2269_2270dup	Thr758Alafs*63	Frameshift	Exon18	EGF14-CR-TM	1	0.00112108	LP	PVS1+PM2_Supporting
375	c.2276delinsCA	Cys759Serfs*27	Frameshift	Exon18	EGF14-CR-TM	1	0.00112108	LP	PVS1+PM2_Supporting
376	c.2276G>T	Cys759Phe	Missense	Exon18	EGF14	1	0.00112108	VOUS	PS4_Supporting+PM2_Supporting+PP3
377	c.2279_2280del	Val760Glyfs*25	Frameshift	Exon18	EGF14-CR-TM	1	0.00112108	LP	PVS1+PM2_Supporting
378	c.2287_2288insAACG	Gly763Glufs*24	Frameshift	Exon18	EGF14-CR-TM	1	0.00112108	P	PVS1+PS2+PM2_Supporting
379	c.2304C>A	Cys768*	Nonsense	Exon18	EGF14	1	0.00112108	LP	PVS1+PM2_Supporting
380	c.2314delG	Glu772Lysfs*48	Frameshift	Exon18	EGF14-CR-TM	1	0.00112108	LP	PVS1+PM2_Supporting
381	c.2323G>T	Glu775*	Nonsense	Exon18	EGF14-CR-TM	1	0.00112108	LP	PVS1+PM2_Supporting
382	c.2312A>G	Lys771Arg	Missense	Exon18	EGF14	1	0.00112108	VOUS	PM1
383	c.2337_2338dup	Ala780Valfs*41	Frameshift	Exon18	EGF14-CR-TM	1	0.00112108	LP	PVS1+PM2_Supporting
384	c.2344_2344+1del	unkonwn	Splicing	Exon18/Intron18	EGF15-CR-TM	1	0.00112108	P	PVS1+PS4_Supporting+PM2_Supporting+PP4
385	c.2345-2A>G	IVS18-2A>G	Splicing	Intron18	unkonwn	1	0.00112108	P	PVS1+PM2_Supporting+PP4
386	c.2347del	Thr783Profs*37	Frameshift	Exon19	EGF15-CR-TM	2	0.00224215	P	PVS1+PS2+PM2_Supporting+PP4
387	c.2365C>T	His789Tyr	Missense	Exon19	EGF15	1	0.00112108	VOUS	PM1+PM2_Supporting
388	c.2367_2368dup	Pro790Leufs*31	Frameshift	Exon19	EGF15-CR-TM	2	0.00224215	P	PVS1+PM2_Supporting+PP4
389	c.2370delC	Cys791Valfs*29	Frameshift	Exon19	EGF15-CR-TM	1	0.00112108	P	PVS1+PS2+PM2_Supporting
390	c.2372+1G>A	IVS19+1G>A	Splicing	Intron19	unkonwn	2	0.00224215	P	PVS1+PM2_Supporting+PP4
391	c.2372+1G>T	IVS19+1G>T	Splicing	Intron19	unkonwn	1	0.00112108	P	PVS1+PM2_Supporting+PP4
392	c.2372+2T>G	IVS19+2T>G	Splicing	Intron19	unkonwn	1	0.00112108	P	PVS1+PM2_Supporting+PP4
393	c.2372+2dupT	IVS19+2dup	Splicing	Intron19	unkonwn	1	0.00112108	P	PVS1+PM2_Supporting+PP4
394	c.2372+3_2372+6del	IVS19+3_19+6del	Splicing	Intron19	unkonwn	1	0.00112108	P	PVS1+PM2_Supporting+PP4
395	c.2384del	Gly795Alafs*25	Frameshift	Exon20	EGF15-CR-TM	1	0.00112108	LP	PVS1+PM2_Supporting
396	c.2387_2391del	Thr796Serfs*26	Frameshift	Exon20	EGF15-CR-TM	1	0.00112108	LP	PVS1+PM2_Supporting
397	c.2408G>A	Trp803*	Nonsense	Exon20	EGF15-CR-TM	1	0.00112108	LP	PVS1+PM2_Supporting
398	c.2412C>A	Tyr804*	Nonsense	Exon20	EGF15-CR-TM	1	0.00112108	LP	PVS1+PM2_Supporting
399	c.2418C>A	Cys806*	Nonsense	Exon20	EGF15-CR-TM	1	0.00112108	LP	PVS1+PM2_Supporting
400	c.2419delG	Glu807Asnfs*819	Frameshift	Exon20	EGF15-CR-TM	2	0.00224215	P	PVS1+PS2+PM2_Supporting+PP4
401	c.2419G>T	Glu807*	Nonsense	Exon20	EGF15-CR-TM	1	0.00112108	LP	PVS1+PM2_Supporting
402	c.2429C>T	Pro810Leu	Missense	Exon20	EGF15	5	0.00560538	P	PS4_VeryStrong+PM2_Supporting+PP3+PP4
403	c.2429del	Pro810Argfs*10	Frameshift	Exon20	EGF15-CR-TM	1	0.00112108	LP	PVS1+PM2_Supporting
404	c.2432del	Gly811Valfs*9	Frameshift	Exon20	EGF15-CR-TM	1	0.00112108	P	PVS1+PS2+PM2_Supporting
405	c.2439_2442dup	Pro815Trpfs*10	Frameshift	Exon20	EGF15-CR-TM	1	0.00112108	LP	PVS1+PM2_Supporting
406	c.2455A>G	Ile819Val	Missense	Exon20	EGF15	1	0.00112108	VOUS	PS4_Supporting+PM1+PM2_Supporting+PP3
407	c.2458+1del	IVS20+1del	Splicing	Intron20	unkonwn	1	0.00112108	P	PVS1+PM2_Supporting+PP4
408	c.2458+1G>T	IVS20+1G>T	Splicing	Intron20	unkonwn	2	0.00224215	P	PVS1+PM2_Supporting+PP4
409	c.2458+2_2458+5del	IVS20+2_20+8del	Splicing	Intron20	unkonwn	3	0.00336323	P	PVS1+PM2_Supporting+PP4
410	c.2458+5G>A	IVS20+5G>A	Splicing	Intron20	unkonwn	1	0.00112108	VOUS	PM2_Supporting+PP4
411	c.2459-1G>A	IVS20-1G>A	Splicing	Intron20	unkonwn	1	0.00112108	P	PVS1+PM2_Supporting+PP4
412	c.2459-1G>C	IVS20-1G>C	Splicing	Intron20	unkonwn	2	0.00224215	P	PVS1+PM2_Supporting+PP4
413	c.2473C>T	Gln825*	Nonsense	Exon21	EGF16-CR-TM	5	0.00560538	P	PVS1+PM2_Supporting+PP4
414	c.2478_2479del	Ser827Thrfs*11	Frameshift	Exon21	EGF16-CR-TM	1	0.00112108	LP	PVS1+PM2_Supporting
415	c.2487T>A	Cys829*	Nonsense	Exon21	EGF16-CR-TM	1	0.00112108	LP	PVS1+PM2_Supporting
416	c.2502del	Cys835Valfs*35	Frameshift	Exon21	EGF16-CR-TM	1	0.00112108	P	PVS1+PS2+PM2_Supporting
417	c.2505_2521del	Cys835Trpfs*38	Frameshift	Exon21	EGF16-CR-TM	1	0.00112108	LP	PVS1+PM2_Supporting
418	c.2526C>A	Tyr842*	Nonsense	Exon21	EGF16-CR-TM	2	0.00224215	P	PVS1+PM2_Supporting+PP4
419	c.2538C>A	Cys846*	Nonsense	Exon21	EGF16-CR-TM	1	0.00112108	LP	PVS1+PM2_Supporting
420	c.2565C>A	Cys855*	Nonsense	Exon21	EGF16-CR-TM	1	0.00112108	LP	PVS1+PM2_Supporting
421	c.2566C>T	Gln856*	Nonsense	Exon21	EGF16-CR-TM	2	0.00224215	P	PVS1+PM2_Supporting+PP4
422	c.2572+1G>A	IVS21+1G>A	Splicing	Intron21	unkonwn	1	0.00112108	P	PVS1+PM2_Supporting+PP4
423	c.2572+1G>T	IVS21+1G>T	Splicing	Intron21	unkonwn	2	0.00224215	P	PVS1+PM2_Supporting+PP4
424	c.2572+2T>A	IVS21+2T>A	Splicing	Intron21	unkonwn	1	0.00112108	P	PVS1+PM2_Supporting+PP4
425	c.2587dup	Cys863Leufs*16	Frameshift	Exon22	CR-TM	2	0.00224215	P	PVS1+PM2_Supporting+PP4
426	c.2606_2607del	Val869Aspfs*9	Frameshift	Exon22	CR-TM	1	0.00112108	LP	PVS1+PM2_Supporting
427	c.2609dup	Pro871Thrfs*8	Frameshift	Exon22	CR-TM	2	0.00224215	P	PVS1+PM2_Supporting+PP4
428	c.2612C>G	Pro871Arg	Missense	Exon22	CR	1	0.00112108	B	BA1+BS1+BS2
429	c.2628G>A	Trp876**	Nonsense	Exon22	CR-TM	1	0.00112108	LP	PVS1+PM2_Supporting
430	c.2638T>C	Cys880Arg	Missense	Exon22	CR	1	0.00112108	VOUS	PS4_Supporting+PM1+PM2_Supporting+PP3
431	c.2639_2640del	Cys880*	Nonsense	Exon22	CR-TM	1	0.00112108	LP	PVS1+PM2_Supporting
432	c.2640T>A	Cys880*	Nonsense	Exon22	CR-TM	1	0.00112108	LP	PVS1+PM2_Supporting
433	c.2648del	Cys883Serfs*4	Frameshift	Exon22	CR-TM	1	0.00112108	P	PVS1+PS2+PM2_Supporting
434	c.2649C>A	Cys883*	Nonsense	Exon22	CR-TM	1	0.00112108	LP	PVS1+PM2_Supporting
435	c.2650C>T	Gln884*	Nonsense	Exon22	CR-TM	4	0.0044843	P	PVS1+PM2_Supporting+PP4
436	c.2651dup	Gln884fs	Frameshift	Exon22	CR-TM	1	0.00112108	LP	PVS1+PM2_Supporting
437	c.2655C>A	Cys885*	Nonsense	Exon22	CR-TM	1	0.00112108	LP	PVS1+PM2_Supporting
438	c.2663delC	Cys885Valfs*67	Frameshift	Exon22	CR-TM	1	0.00112108	LP	PVS1+PM2_Supporting
439	c.2666G>A	Arg889Gln	Missense	Exon22	CR	1	0.00112108	VOUS	BP4
440	c.2678C>A	Ser893*	Nonsense	Exon22	CR-TM	1	0.00112108	LP	PVS1+PM2_Supporting
441	c.2678C>G	Ser893*	Nonsense	Exon22	CR-TM	1	0.00112108	LP	PVS1+PM2_Supporting
442	c.2682+2T>C	IVS22_2T>C	Splicing	Intron22	unkonwn	1	0.00112108	P	PVS1+PM2_Supporting+PP4
443	c.2688G>A	Trp896*	Nonsense	Exon23	CR-TM	2	0.00224215	P	PVS1+PM2_Supporting+PP4
444	c.2691T>A	Cys897*	Nonsense	Exon23	CR-TM	1	0.00112108	LP	PVS1+PM2_Supporting
445	c.2698C>T	Arg900*	Nonsense	Exon23	CR-TM	11	0.0123318	P	PVS1+PM2_Supporting+PP4
446	c.2706C>A	Cys902*	Nonsense	Exon23	CR-TM	1	0.00112108	LP	PVS1+PM2_Supporting
447	c.2729dup	Cys911Valfs*41	Frameshift	Exon23	CR-TM	1	0.00112108	LP	PVS1+PM2_Supporting
448	c.2731dup	Cys911Leufs*41	Frameshift	Exon23	CR-TM	1	0.00112108	LP	PVS1+PM2_Supporting
449	c.2740G>A	Gly914Arg	Missense	Exon23	CR	1	0.00112108	VOUS	PP3
450	c.2749T>G	Cys917Gly	Missense	Exon23	CR	1	0.00112108	LP	PS4_Supporting+PM1+PM2_Supporting+PP3
451	c.2753del	Ile918Thrfs*27	Frameshift	Exon23	CR-TM	2	0.00224215	P	PVS1+PM2_Supporting+PP4
452	c.2766_2773delinsTGCC	Asp923Alafs*21	Frameshift	Exon23	CR-TM	1	0.00112108	LP	PVS1+PM2_Supporting
453	c.2767dup	Asp923fs*29	Frameshift	Exon23	CR-TM	1	0.00112108	P	PVS1+PS2+PM2_Supporting
454	c.2770C>T	Gln924*	Nonsense	Exon23	CR-TM	2	0.00224215	P	PVS1+PM2_Supporting+PP4
455	c.2791_2792insA	Thr931Asnfs*19	Frameshift	Exon23	CR-TM	1	0.00112108	LP	PVS1+PM2_Supporting
456	c.2791dup	Thr931Asnfs*19	Frameshift	Exon23	CR-TM	2	0.00112108	LP	PVS1+PM2_Supporting
457	c.2797_2800delGTGGinsCGTCCTGCACT	Val933Argfs*21	Frameshift	Exon23	CR-TM	1	0.00112108	LP	PVS1+PM2_Supporting
458	c.2801_2802delGCinsT	Gly934Valfs*11	Frameshift	Exon23	CR-TM	3	0.00336323	P	PVS1+PM2_Supporting+PP4
459	c.2810_2817dup	Ser940Glyfs*8	Frameshift	Exon23	CR-TM	1	0.00112108	LP	PVS1+PM2_Supporting
460	c.2810G>A	Arg937Gln	Missense	Exon23	CR	11	0.0123318	VOUS	PS4+BS1+BS2+PP1+PP4
461	c.2820_2826del	Leu941Glufs*7	Frameshift	Exon23	CR-TM	1	0.00112108	LP	PVS1+PM2_Supporting
462	c.2821_2831del	Leu941Glufs*7	Frameshift	Exon23	CR-TM	1	0.00112108	LP	PVS1+PM2_Supporting
463	c.2824C>T	Gln942*	Nonsense	Exon23	CR-TM	4	0.0044843	P	PVS1+PM2_Supporting+PP4
464	c.2836del	Thr946Glnfs*24	Frameshift	Exon23	CR-TM	1	0.00112108	LP	PVS1+PM2_Supporting
465	c.2850del	Asp951Thrfs*19	Frameshift	Exon23	CR-TM	1	0.00112108	LP	PVS1+PM2_Supporting
466	c.2874_2875del	Ala959Glufs*7	Frameshift	Exon23	CR-TM	2	0.00224215	P	PVS1+PM2_Supporting+PP4
467	c.2884A>G	Thr962Ala	Missense	Exon23	CR	3	0.00336323	LP	PS4_Moderate+PM2_Supporting+PP3+PP4
468	c.2898dup	Lys967Glnfs*16	Frameshift	Exon23	CR-TM	1	0.00112108	LP	PVS1+PM2_Supporting
469	c.2899A>T	Lys967*	Nonsense	Exon23	CR-TM	1	0.00112108	LP	PVS1+PM2_Supporting
470	c.2906T>C	Met969Thr	Missense	Exon23	CR	1	0.00112108	VOUS	PS4_Supporting+PM1+PM2_Supporting
471	c.2909_2913del	Met970Thrfs*11	Frameshift	Exon23	CR-TM	1	0.00112108	P	PVS1+PS2+PM2_Supporting
472	c.2913_2914del	Pro972Argfs*10	Frameshift	Exon23	CR-TM	1	0.00112108	LP	PVS1+PM2_Supporting
473	c.2914C>G	Pro972Ala	Missense	Exon23	CR	1	0.00112108	VOUS	PS4_Supporting+PM1+PM2_Supporting
474	c.2916+1G>A	IVS23+1G>A	Splicing	Intron23	unkonwn	1	0.00112108	P	PVS1+PM2_Supporting+PP4
475	c.2916+1G>C	IVS23+1G>C	Splicing	Intron23	unkonwn	2	0.00224215	P	PVS1+PM2_Supporting+PP4
476	c.2916+2T>C	IVS23+2T>C	Splicing	Intron23	unkonwn	1	0.00112108	P	PVS1+PM2_Supporting+PP4
477	c.2917-2A>G	IVS23-2A>G	Splicing	Intron23	unkonwn	2	0.00224215	P	PVS1+PM2_Supporting+PP4
478	c.2917-10A>G	IVS23-10A>G	Splicing	Intron23	unkonwn	1	0.00112108	VOUS	PM2_Supporting+PP4
479	c.2917-1G>C	IVS23-1G>C	Splicing	Intron23	unkonwn	2	0.00224215	P	PVS1+PM2_Supporting+PP4
480	c.2917-8C>A	IVS23-8C>A	Splicing	Intron23	unkonwn	1	0.00112108	LP	PS2+PM2_Supporting+PP4
481	c.2917-9T>G	IVS23-9T>G	Splicing	Intron23	unkonwn	4	0.0044843	LP	PS4_Moderate+PM2_Supporting+PP4+PP4
482	c.2917_5_2919dup	Leu974Phefs*13	Frameshift	Intron23/Exon24	CR-TM	1	0.00112108	LP	PVS1+PM2_Supporting
483	c.2918del	Gly973Valfs*11	Frameshift	Exon24	CR-TM	1	0.00112108	LP	PVS1+PM2_Supporting
484	c.2922dup	Thr975Tyrfs*8	Frameshift	Exon24	CR-TM	2	0.00224215	P	PVS1+PS2+PM2_Supporting+PP4
485	c.2926dup	Thr976Asnfs*7	Frameshift	Exon24	CR-TM	1	0.00112108	LP	PVS1+PM2_Supporting
486	c.2927del	Thr976Argfs*8	Frameshift	Exon24	CR-TM	1	0.00112108	P	PVS1+PS2+PM2_Supporting
487	c.2927dup	Glu977Glyfs*6	Frameshift	Exon24	CR-TM	1	0.00112108	LP	PVS1+PM2_Supporting
488	c.2938T>G	Cys980Gly	Missense	Exon24	CR	1	0.00112108	VOUS	PM2_Supporting+PP3
489	c.2954dup	Asn985Lysfs*11	Frameshift	Exon24	CR-TM	1	0.00112108	LP	PVS1+PM2_Supporting
490	c.2956_2957dup	Leu986Phefs*2	Frameshift	Exon24	CR-TM	2	0.00224215	P	PVS1+PM2_Supporting+PP4
491	c.2982_3000dup	Ala1001*	Nonsense	Exon24	CR-TM	1	0.00112108	LP	PVS1+PM2_Supporting
492	c.2990C>A	Ser997*	Nonsense	Exon24	CR-TM	2	0.00224215	P	PVS1+PM2_Supporting+PP4
493	c.2994_3000dup	Ala1001Leufs*13	Frameshift	Exon24	CR-TM	1	0.00112108	LP	PVS1+PM2_Supporting
494	c.2997_3004del	Tyr999*	Nonsense	Exon24	CR-TM	1	0.00112108	LP	PVS1+PM2_Supporting
495	c.2998_3002del	Ile1000Leufs*10	Frameshift	Exon24	CR-TM	1	0.00112108	LP	PVS1+PM2_Supporting
496	c.2999_3000insC	Arg1001Profs*11	Frameshift	Exon24	CR-TM	1	0.00112108	LP	PVS1+PM2_Supporting
497	c.3000dup	Ala1001Argfs*11	Frameshift	Exon24	CR-TM	1	0.00112108	LP	PVS1+PM2_Supporting
498	c.3001_3020del	Ala1001Serfs*4	Frameshift	Exon24	CR-TM	1	0.00112108	LP	PVS1+PM2_Supporting
499	c.3002_3003del	Ala1001Valfs*10	Frameshift	Exon24	CR-TM	1	0.00112108	P	PVS1+PS2+PM2_Supporting
500	c.3003_3008delinsGC	Cys1002Argfs*33	Frameshift	Exon24	CR-TM	1	0.00112108	LP	PVS1+PM2_Supporting
501	c.3004T>C	Cys1002Arg	Missense	Exon24	CR	1	0.00112108	VOUS	PS4_Supporting+PM1+PM2_Supporting+PP3
502	c.3006C>A	Cys1002*	Nonsense	Exon24	CR-TM	3	0.00336323	P	PVS1+PM2_Supporting+PP4
503	c.3007_3010del	Glu1003Leufs*32	Frameshift	Exon24	TM	1	0.00112108	P	PVS1+PS2+PM2_Supporting
504	c.3007G>T	Glu1003*	Nonsense	Exon24	TM	2	0.00224215	P	PVS1+PM2_Supporting+PP4
505	c.3008_3020ins	Glu1030Glyfs*4	Frameshift	Exon24	TM	1	0.00112108	LP	PVS1+PM2_Supporting
506	c.3012_3016dup	Pro1006Leufs*32	Frameshift	Exon24	TM	1	0.00112108	LP	PVS1+PM2_Supporting
507	c.3012_3024del	Ser1005Thrfs*27	Frameshift	Exon24	TM	1	0.00112108	LP	PVS1+PM2_Supporting
508	c.3027del	Asn1009Lysfs*27	Frameshift	Exon24	TM	1	0.00112108	LP	PVS1+PM2_Supporting
509	c.3031G>T	Glu1011*	Nonsense	Exon24	TM	1	0.00112108	LP	PVS1+PM2_Supporting
510	c.3035_3036dup	His1013Tyrfs*24	Frameshift	Exon24	TM	2	0.00224215	P	PVS1+PM2_Supporting+PP4
511	c.3038A>T	His1013Leu	Missense	Exon24	others	2	0.00224215	LB	PP3+BS1
512	c.3045delC	Ile1016Phefs*20	Frameshift	Exon24	TM	1	0.00112108	P	PVS1+PS2+PM2_Supporting
513	c.3048+1_3048+2insG	IVS24+1_24+2insG	Splicing	Intron24	unkonwn	1	0.00112108	P	PVS1+PM2_Supporting+PP4
514	c.3048+1dup	IVS24+1DUP	Splicing	Intron24	unkonwn	1	0.00112108	P	PVS1+PM2_Supporting+PP4
515	c.3048+1G>T	IVS24+1G>T	Splicing	Intron24	unkonwn	1	0.00112108	P	PVS1+PM2_Supporting+PP4
516	c.3048+5_3048+7delGTA	IVS24+5_24+7del	Splicing	Intron24	unkonwn	1	0.00112108	VOUS	PM2_Supporting+PP4
517	c.3062T>C	Ile1021Thr	Missense	Exon25	others	1	0.00112108	LB	PM2_Supporting+BS2+BP4
518	c.3071_3072insAGATATA	Aso1024Glufs*12	Frameshift	Exon25	TM	1	0.00112108	LP	PVS1+PM2_Supporting
519	c.3075dup	Asn1026Glufs*8	Frameshift	Exon25	TM	1	0.00112108	P	PVS1+PS2+PS4_Supporting+PM2_Supporting+PP4
520	c.3088_3089ins	Glu1030Glyfs*4	Frameshift	Exon25	TM	1	0.00112108	LP	PVS1+PM2_Supporting
521	c.3099_3100del	Asp1033Glufs*5	Frameshift	Exon25	TM	2	0.00224215	P	PVS1+PS2+PM2_Supporting
522	c.3103del	Ile1035*	Nonsense	Exon25	TM	1	0.00112108	P	PVS1+PS4_Supporting+PM2_Supporting
523	c.3122_3123dup	Arg1042Asnfs*8	Frameshift	Exon25	TM	1	0.00112108	LP	PVS1+PM2_Supporting
524	c.3134dup	Asn1045Lysfs*64	Frameshift	Exon25	TM	1	0.00112108	LP	PVS1+PM2_Supporting
525	c.3140C>A	Ser1047*	Nonsense	Exon25	TM	1	0.00112108	LP	PVS1+PM2_Supporting
526	c.3160G>T	Glu1054*	Nonsense	Exon25	TM	1	0.00112108	LP	PVS1+PM2_Supporting
527	c.3164_3167del	Val1055Glufs*7	Frameshift	Exon25	TM	7	0.00784753	P	PVS1+PS2+PM2_Supporting+PP4
528	c.3172C>T	Gln1058*	Nonsense	Exon25	TM	1	0.00112108	LP	PVS1+PM2_Supporting
529	c.3189dup	Asn1064Glufs*45	Frameshift	Exon25	TM	1	0.00112108	LP	PVS1+PM2_Supporting
530	c.3194_3195del	R1065Nfs*43	Frameshift	Exon25	TM	1	0.00112108	P	PVS1+PS2+PM2_Supporting
531	c.3196dup	Thr1066Asnfs*43	Frameshift	Exon25	TM	2	0.00224215	P	PVS1+PS2+PM2_Supporting+PP4
532	c.3197_3198insC	Asp1067Argfs*42	Frameshift	Exon25	TM	1	0.00112108	LP	PVS1+PM2_Supporting
533	c.3200-2A>G	IVS25-2A>G	Splicing	Intron25	unkonwn	1	0.00112108	P	PVS1+PM2_Supporting+PP4
534	c.3218_3221dup	Ser1075Glufs*35	Frameshift	Exon26	TM	3	0.00336323	P	PVS1+PM2_Supporting+PP4
535	c.3224_3225del	Ser1075Cysfs*33	Frameshift	Exon26	TM	3	0.00336323	P	PVS1+PS2+PM2_Supporting
536	c.3230_3231insT	Leu1077Phefs*32	Frameshift	Exon26	TM	1	0.00112108	LP	PVS1+PM2_Supporting
537	c.3234dup	Lys241*	Nonsense	Exon26	TM	1	0.00112108	LP	PVS1+PM2_Supporting
538	c.3237_3249del	Ile1082*	Nonsense	Exon26	TM	1	0.00112108	LP	PVS1+PM2_Supporting
539	c.3243dup	Ile1082Aspfs*27	Frameshift	Exon26	TM	1	0.00112108	LP	PVS1+PM2_Supporting
540	c.3244_3256del	Ile1082*	Frameshift	Exon26	TM	1	0.00112108	LP	PVS1+PM2_Supporting
541	c.3245_3257del	Ile1082Argfs*34	Frameshift	Exon26	TM	1	0.00112108	LP	PVS1+PM2_Supporting
542	c.3254dup	Leu1085Phefs*2	Frameshift	Exon26	TM	1	0.00112108	LP	PVS1+PM2_Supporting
543	c.3257T>A	Val1086Glu	Missense	Exon26	TM	1	0.00112108	VOUS	PS4_Supporting+PM2_Supporting+PP3
544	c.3280C>T	Arg1094Trp	Missense	Exon26	others	1	0.00112108	LB	PP3+BS2
545	c.3281G>A	Arg1094Gln	Missense	Exon26	others	1	0.00112108	LB	BS2+PP3
546	c.3289C>T	Arg1097Trp	Missense	Exon26	others	1	0.00112108	VOUS	PP3
547	c.3312C>G	His1104Gln	Missense	Exon26	others	1	0.00112108	VOUS	PS4_Supporting+PM2_Supporting+PP4
548	c.3329A>C	Asn1110Thr	Missense	Exon26	others	1	0.00112108	LB	BS2
549	c.3363_3373del	Gln1121Hisfs*3	Frameshift	Exon24	others	1	0.00112108	LP	PVS1+PM2_Supporting
550	c.3385C>A	His1129Asn	Missense	Exon26	others	1	0.00112108	B	BS1+BS2
551	c.3391G>A	Ala1131Thr	Missense	Exon26	others	2	0.00224215	VOUS	PP4
552	c.3398C>T	Thr1133Met	Missense	Exon26	others	1	0.00112108	LB	BS2
553	chr20: 10,601,004-13,194,264 del	whole gene del	Large deletion		whole	1	0.00112108	LP	PVS1+PM2_Supporting
554	chr20: 10619 976-10654 275 del	whole gene del	Large deletion		whole	1	0.00112108	LP	PVS1+PM2_Supporting
555	chr20: 9,085,395-11,982,624 DEL	whole gene del	Large deletion		whole	1	0.00112108	LP	PVS1+PM2_Supporting
556	chr20:10004874-14172443 del	whole gene del	Large deletion		whole	1	0.00112108	LP	PVS1+PM2_Supporting
557	chr20:10342147-12342921 del	whole gene del	Large deletion		whole	1	0.00112108	LP	PVS1+PM2_Supporting
558	chr20:10360051-12798054 del	whole gene del	Large deletion		whole	1	0.00112108	LP	PVS1+PM2_Supporting
559	chr20:10432766-13712393 del	whole gene del	Large deletion		whole	1	0.00112108	LP	PVS1+PM2_Supporting
560	chr20:10560458-10656087 del	whole gene del	Large deletion		whole	1	0.00112108	LP	PVS1+PM2_Supporting
561	chr20:4039627-11442419 del	whole gene del	Large deletion		whole	1	0.00112108	LP	PVS1+PM2_Supporting
562	chr20:5761024-14066276 del	whole gene del	Large deletion		whole	1	0.00112108	LP	PVS1+PM2_Supporting
563	chr20:7,824,240-10,831, 812 del	whole gene deletion	Large deletion		whole	1	0.00112108	LP	PVS1+PM2_Supporting
564	chr20:7106353-12769237 del	whole gene del	Large deletion		whole	1	0.00112108	LP	PVS1+PM2_Supporting
565	chr20:7370428-21985498 del	whole gene del	Large deletion		whole	1	0.00112108	LP	PVS1+PM2_Supporting
566	chr20:7435615-11320829 del	whole gene del	Large deletion		whole	1	0.00112108	LP	PVS1+PM2_Supporting
567	chr20:8096130-12096897 del	whole gene del	Large deletion		whole	1	0.00112108	LP	PVS1+PM2_Supporting
568	chr20:8573437-12418350 del	whole gene del	Large deletion		whole	1	0.00112108	LP	PVS1+PM2_Supporting
569	chr20:8647519-11490289 del	whole gene del	Large deletion		whole	1	0.00112108	LP	PVS1+PM2_Supporting
570	chr20:8808310-13247568 del	whole gene del	Large deletion		whole	1	0.00112108	LP	PVS1+PM2_Supporting
571	chr20:8865006-11896206 del	whole gene del	Large deletion		whole	1	0.00112108	LP	PVS1+PM2_Supporting
572	chr20:9,846,198-19,090,976 del	whole gene deletion	Large deletion		whole	1	0.00112108	LP	PVS1+PM2_Supporting
573	chr20:9091235-15063679 del	whole gene del	Large deletion		whole	1	0.00112108	LP	PVS1+PM2_Supporting
574	chr20:9251107-12214763 del	whole gene del	Large deletion		whole	1	0.00112108	LP	PVS1+PM2_Supporting
575	chr20:9298889-11610454 del	whole gene del	Large deletion		whole	1	0.00112108	LP	PVS1+PM2_Supporting
576	chr20:9459120-14303404 del	whole gene del	Large deletion		whole	1	0.00112108	LP	PVS1+PM2_Supporting
577	chr20:9504468-12332526 del	whole gene del	Large deletion		whole	1	0.00112108	LP	PVS1+PM2_Supporting
578	chr20:9525601-11079205 del	whole gene del	Large deletion		whole	1	0.00112108	LP	PVS1+PM2_Supporting
579	chr20:9562922-10743024 del	whole gene del	Large deletion		whole	1	0.00112108	LP	PVS1+PM2_Supporting
580	chr20:9919383-10769877 del	whole gene del	Large deletion		whole	1	0.00112108	LP	PVS1+PM2_Supporting
581	1.3 Mb del	whole gene deletion	Large deletion		whole	1	0.00112108	LP	PVS1+PM2_Supporting
582	1.3 Mb del	whole gene deletion	Large deletion		whole	1	0.00112108	LP	PVS1+PM2_Supporting
583	2.98Mb del	whole gene del	Large deletion		whole	1	0.00112108	LP	PVS1+PM2_Supporting
584	3.93Mb Del	whole gene del	Large deletion		whole	1	0.00112108	LP	PVS1+PM2_Supporting
585	3Mb Del	whole gene del	Large deletion		whole	1	0.00112108	LP	PVS1+PM2_Supporting
586	whole gene del	whole gene del	Large deletion		whole	12	0.0134529	P	PVS1+PS2+PM2_Supporting
587	deletion incl. 5'UTR and start codon	partial deletion	Large deletion		whole	1	0.00112108	LP	PVS1+PM2_Supporting
588	deletion incl. ex. 3	partial deletion	Large deletion		unkonwn	1	0.00112108	LP	PVS1+PM2_Supporting
589	deletion incl. ex. 9	partial deletion	Large deletion		unkonwn	1	0.00112108	LP	PVS1+PM2_Supporting
590	E1 DEL	partial deletion	Large deletion		unkonwn	2	0.00224215	LP	PVS1+PM2_Supporting
591	E1-25 Del	partial deletion	Large deletion		unkonwn	1	0.00112108	LP	PVS1+PM2_Supporting
592	E13-E26 del	partial deletion	Large deletion		unkonwn	1	0.00112108	LP	PVS1+PM2_Supporting
593	E1-E5 DEL	partial deletion	Large deletion		unkonwn	1	0.00112108	LP	PVS1+PM2_Supporting
594	E20–23 del	partial deletion	Large deletion		unkonwn	1	0.00112108	LP	PVS1+PM2_Supporting
595	E3 del	partial deletion	Large deletion		unkonwn	1	0.00112108	LP	PVS1+PM2_Supporting
596	E3–25 del	partial deletion	Large deletion		unkonwn	1	0.00112108	LP	PVS1+PM2_Supporting
597	E6-26 del	partial deletion	Large deletion		unkonwn	1	0.00112108	LP	PVS1+PM2_Supporting
598	E6-8 del	partial deletion	Large deletion		unkonwn	1	0.00112108	LP	PVS1+PM2_Supporting
599	E9-12 Del	partial deletion	Large deletion		unkonwn	1	0.00112108	LP	PVS1+PM2_Supporting
600	Ex.1-5 Del	partial deletion	Large deletion		unkonwn	1	0.00112108	LP	PVS1+PM2_Supporting
601	Ex.2-26 Del	partial deletion	Large deletion		unkonwn	1	0.00112108	LP	PVS1+PM2_Supporting
602	Ex. 1-3 inverted	Inversion	Inversion		unkonwn	2	0.00224215	P	PVS1+PM2_Supporting+PP4
603	c.974delC	P325Lfs*87	Frameshift	Exon7	EGF3-CR-TM	1	0.00112108	LP	PVS1+PM2_Supporting
604	chr20:8731424_13773919 del	whole gene deletion	Large deletion		whole	1	0.00112108	LP	PVS1+PM2_Supporting
