# Supplementary material for: Novel JAG1 variants leading to Alagille syndrome in two Chinese cases
Source: Sci Rep. 2024 Jan 20;14:1812. doi: 10.1038/s41598-024-52357-0 (PMC10799942; doi:10.1038/s41598-024-52357-0)
Supplement: Supplementary file 3 — Supplementary Table 3. [file 41598_2024_52357_MOESM3_ESM.xlsx]

## Sheet: Sheet1
Supplemental table 3. Candidate genes within the deletion region at 20p12.3p12.1
Gene	Inheritance	Disease association	Phenotype	Notes
SNAP25	AD	Myasthenic syndrome, congenital, 18	Seizures, developmental and epileptic encephalopathy, delayed psychomotor development, ataxia, dysarthria, poor speech, difficulty walking, staring episodes, diffuse background slowing seen on EEG, atypical polyspike and wave discharges, muscle weakness, easy fatigability, decremental compound muscle action potential (CMAP) in response to repetitive nerve stimulation, decreased spontaneous miniat…	The SNAP25 gene is inherited in an autosomal dominant manner, and there have been reports of loss-of-function (LOF) mutations, specifically p.Gln174* and p.Gln197*, associated with this disease. Individuals affected by these mutations may present symptoms such as DD/ID, and epilepsy. However, it is important to note that these clinical manifestations are not related to the JAG1 gene.
PLCB4	AD, AR	Auriculocondylar syndrome 2A	Narrow mouth, Glossoptosis, Microglossia, Cleft palate, Macrocephaly, Round face, Micrognathia, Posteriorly rotated ears, Hearing impairment, Low-set ears, Stenosis of the external auditory canal, Ptosis, Dental crowding, Dental malocclusion, Hypotonia, Respiratory distress, Apnea, Short mandibular rami, Overfolding of the superior helices, Mandibular condyle aplasia, Mandibular condyle hypoplasi…	Indeed, there have been documented cases of the disease exhibiting an autosomal dominant inheritance pattern, but they were all associated with missense mutations, and the pathogenic mechanism is believed to involve a dominant-negative mechanism rather than haploinsufficiency. In contrast, the currently reported LOF variants follow an autosomal recessive inheritance pattern. As a result, the conn…
MKKS	AR	1. Bardet-Biedl syndrome 6 2. McKusick-Kaufman syndrome	1. Hypospadias, Renal cyst, Vaginal atresia, Rod-cone dystrophy, Pigmentary retinopathy, Diabetes mellitus, Syndactyly, Intellectual disability, Obesity, External genital hypoplasia, Congenital onset, Postaxial polydactyly 2. Hypospadias, Renal cyst, Vaginal atresia, Rod-cone dystrophy, Pigmentary retinopathy, Diabetes mellitus, Syndactyly, Intellectual disability, Obesity, External genital hypop…	The genetic mode of inheritance does not match the characteristics of Alagille syndrome in this case, so it is not considered at the moment.
NDUFAF5	AR	Mitochondrial complex I deficiency, nuclear type 16	Ptosis, Nystagmus, Optic atrophy, Adrenal insufficiency, Seizure, Spasticity, Dysarthria, Global developmental delay, Choreoathetosis, Agenesis of corpus callosum, Generalized hypotonia, Dystonia, Failure to thrive, Intrauterine growth retardation, Caudate atrophy, Intellectual disability, moderate, Increased CSF lactate, Spastic tetraplegia, Scoliosis, Lactic acidosis, Aplasia of the left hemidi…
PLCB1	AR	Developmental and epileptic encephalopathy 12	Spasticity, Hyperreflexia, Bilateral tonic-clonic seizure, Developmental regression, Hypsarrhythmia, Infantile onset, Focal-onset seizure, Axial hypotonia, Epileptic spasm, Tonic seizure, Epileptic encephalopathy
TASP1	AR	Suleiman-El-Hattab syndrome	Inguinal hernia, Cryptorchidism, Hydronephrosis, Wide mouth, Thick lower lip vermilion, High palate, Thin upper lip vermilion, Microcephaly, Epicanthus, Microretrognathia, Hypertelorism, Smooth philtrum, Long philtrum, Hearing impairment, Low-set ears, Preauricular skin tag, Overfolded helix, Protruding ear, Wide nasal bridge, Webbed neck, Strabismus, Downslanted palpebral fissures, Hypermetropia…
