# Supplementary material for: Novel JAG1 variants leading to Alagille syndrome in two Chinese cases
Source: Sci Rep. 2024 Jan 20;14:1812. doi: 10.1038/s41598-024-52357-0 (PMC10799942; doi:10.1038/s41598-024-52357-0)
Supplement: Supplementary file 4 — Supplementary Table 4. [file 41598_2024_52357_MOESM4_ESM.xlsx]

## Sheet: Sheet1
Supplemental table 4. JAG1 (NM_000214) Variants in Patients with Congenital Hypothyroidism
No	Sex/Age	Genotype	AA change	Location	Domain	Serum TSH (mU/L)	Serum FT4	Thyroid Imaging	Liver	Face	Cardiovascular	Skeletal	Inheritance of Genetic Variant and Phenotype in Carriers	Allele frequecy in Gnomad	Inhouse	Classification	ACMG Interpretation Evidence	Reference (PMID)
1	M/25y	c.1760C>T	Thr587Ile	Exon14	EGF10	4.3	113	n.a.	+	+	+	-	Paternal, father with reminiscent facial dysmorphisms, TSH 5.4 mU/L	-	-	VOUS	PS3_Supporting+PM2_Supporting+PP3	26760175
2	M/3y	c.2344_2344+1del	unkonwn	Exon18/Intron18	unknonw	7.2	120	GIS (4.4 mL)	-	-	+	+	Paternal, JAG1 variant cosegregated with ALGS1 phenotype in father and elder brother; TSH n.a.	-	-	P	PVS1+PS4+PM2_Supporting	26760175
3	M/21y	c.2749T>G	Cys917Gly	Exon23	CR	9.7	136	n.a.	+	-	+	-	Maternal, no ALGS1 features in the family	-	-	P	PS4+PM2_Supporting+PP3	26760175
4	F/10y	c.3075dup	Asn1026Glufs*8	Exon25	TM	5.6	140	GIS (6 ml)	+	-	+	+	De novo, no ALGS1 features in the family	-	-	P	PVS1+PS2+PS4+PM2_Supporting	26760175
5	M/6y	c.3103del	Ile1035*	Exon25	TM	15.3	105	Hypoplasia	+	+	+	-	/	-	-	P	PVS1+PS4+PM2_Supporting	26760175
6	F/2wk	c.2231G>A	Arg744Gln	Exon18	EGF14	812	13	Lingual ectopy	-	-	+	-	Maternal, mild hypothyroidism	0.000946	0.00011862	LB	PP3+BS2	26760175
7	F/3wk	c.2810G>A	Arg937Gln	Exon23	CR	245	60	Athyreosis	-	-	+	-	Paternal, no ALGS1 features in the family, father TSH 2.1 mU/L	0.001815	0.0003	LB	PS4+BS1+BS2	26760175
8	F/2wk					>500	27	Athyreosis	-	-	-	-	Paternal, TSH n.a.					26760175
9	M/3wk					10.7	80	GIS	-	-	-	-	/					26760175
10	M/11y					22	127	Hypoplasia	+	-	+	-	Maternal, mild hypothyroidism					26760175
11	F/n.a.					245	n.a.	n.a.	n.a.	n.a.	+	n.a.	Paternal, father TSH 2.8mU/L					28444304
12	n.a./n.a	c.1426C>A	Pro476Thr	Exon12	EGF7	n.a.	n.a.	n.a.	n.a.	n.a.	n.a.	n.a.	n.a.	-	-	VOUS	PM2_Supporting	28444304
13	n.a./n.a	c.1527C>A	Phe509Leu	Exon12	EGF8	n.a.	n.a.	n.a.	n.a.	n.a.	n.a.	n.a.	n.a.	2.416e-05	-	LB	PP3+BS2	28444304
14	n.a./n.a	c.1988A>G	Tyr663Cys	Exon15	EGF11	n.a.	n.a.	n.a.	n.a.	n.a.	n.a.	n.a.	n.a.	-	-	VOUS	PM2_Supporting	28444304
15	M/n.a.	c.3062T>C	Ile1021Thr	Exon25	others	200		n.a.	n.a.	n.a.	n.a.	n.a.	Maternal, mother TSH 2.0 mU/L	-	1.249e-05	LB	PM2_Supporting+BS2+BP4	28444304
16	n.a./n.a	c.3280C>T	Arg1094Trp	Exon26	others	n.a.	n.a.	n.a.	n.a.	n.a.	n.a.	n.a.	n.a.	9.045e-05	4.37e-05	LB	PP3+BS2	28444304
17	n.a./n.a	c.493C>T	Arg165Trp	Exon4	others	n.a.	n.a.	n.a.	n.a.	n.a.	n.a.	n.a.	n.a.	7.125e-05	6.868e-05	LB	PM1+BS2	32459320
18	n.a./n.a	c.3038A>T	His1013Leu	Exon24	others	n.a.	n.a.	n.a.	n.a.	n.a.	n.a.	n.a.	n.a.	9.294e-05	0.00041205	LB	PP3+BS1	32459320
19	n.a./n.a	c.3281G>A	Arg1094Gln	Exon26	others	n.a.	n.a.	n.a.	n.a.	n.a.	n.a.	n.a.	n.a.	0.0002045	6.243e-05	LB	BS2+PP3	32459320
20	n.a./n.a	c.3398C>T	Thr1133Met	Exon26	others	n.a.	n.a.	n.a.	n.a.	n.a.	n.a.	n.a.	n.a.	3.036e-05	0.00013735	LB	BS2	32459320
21	n.a./n.a	c.133G>T	Val45Leu	Exon2	others	n.a.	n.a.	n.a.	n.a.	n.a.	n.a.	n.a.	n.a.	0.0001891	0.0142033	LB	PS4_Moderate+BS1+BS2	34374102
22	F/n.a.	c.526G>A	Val176Ile	Exon4	others	n.a.	n.a.	n.a.	n.a.	n.a.	n.a.	n.a.	Paternal, father euthyroid	0.0002267	0.00014129	B	BS1+BS2	34374102
23	M/n.a.			Exon4		n.a.	n.a.	n.a.	n.a.	n.a.	n.a.	n.a.	Maternal, mother non-autoimmune hypothyroidism					34374102
24	n.a./n.a	c.1655C>T	Pro552Leu	Exon13	EGF9	n.a.	n.a.	n.a.	n.a.	n.a.	n.a.	n.a.	n.a.	5.514e-05	0.00474484	B	PP3+BS1+BS2	34374102
25	n.a./n.a	c.3329A>C	Asn1110Thr	Exon26	others	n.a.	n.a.	n.a.	n.a.	n.a.	n.a.	n.a.	n.a.	0.0001165	0.00022476	LB	BS2	34374102
26	n.a./n.a	c.3385C>A	His1129Asn	Exon26	others	n.a.	n.a.	n.a.	n.a.	n.a.	n.a.	n.a.	n.a.	1.301e-05	0.00122367	B	BS1+BS2	34374102
27	F/n.a.	c.3391G>A	Ala1131Thr	Exon26	others	n.a.	n.a.	n.a.	n.a.	n.a.	n.a.	n.a.	Maternal, mother euthyroid	3.222e-05	0.00384582	B	BS1+BS2	34374102
28	M/0.83y	c.974del	Pro325Lysfs*87	Exon7	EFG3-CR-TM	4.13-26.7		n.a.	+	+	+	+	Paternal, father TSH n.a.	-	-	LP	PVS1+PM2_Supporting	this study
